# Supplementary material for: Genome-wide evolutionary and functional analysis of the Equine Repetitive Element 1: an insertion in the myostatin promoter affects gene expression
Source: BMC Genet. 2015 Oct 26;16:126. doi: 10.1186/s12863-015-0281-1 (PMC4623272; doi:10.1186/s12863-015-0281-1)
Supplement: Additional file 1: — Table S1.A lists the 45,713 loci identified using the ERE1 consensus sequence deposited at the RepBase database as query for a BLAST search against the horse genome reference sequence. Table S1B reports the 34,131 ERE1 loci with sizes similar to the ERE1 consensus (225 ± 10 bp) and with minimum identity to the consensus of 84 %. Table S1.C lists the 27,396 ERE1 loci that are not located inside other repetitive elements. (XLSX 3293 kb) [file 12863_2015_281_MOESM1_ESM.xlsx]

## Sheet: 45713 ERE
Table S1A: 45,713 ERE1 loci identified by BLAST search against the horse reference genome sequence.
Genomic Coordinates	Length (bp)	Identity to ERE1 consensus (%)
Chr1:27782-28007	225	90.79
Chr1:35137-35345	208	85.38
Chr1:80060-80284	224	94.69
Chr1:95310-95536	226	95.59
Chr1:99768-99843	75	96.05
Chr1:99841-99954	113	92.98
Chr1:110176-110400	224	89.82
Chr1:150276-150485	209	87.32
Chr1:252099-252298	199	80.19
Chr1:305736-305961	225	92.92
Chr1:416483-416707	224	97.78
Chr1:523848-524066	218	91.78
Chr1:610010-610209	199	85.37
Chr1:660825-661051	226	96.48
Chr1:661058-661260	202	85.65
Chr1:951612-951841	229	81.78
Chr1:1028306-1028531	225	98.23
Chr1:1496488-1496711	223	90.31
Chr1:1497654-1497859	205	93.69
Chr1:1565197-1565421	224	95.56
Chr1:1653701-1653909	208	96.67
Chr1:1725006-1725227	221	89.78
Chr1:1771864-1772085	221	92.83
Chr1:1791602-1791823	221	85.53
Chr1:1796290-1796510	220	82.67
Chr1:1831558-1831758	200	80.77
Chr1:1841587-1841789	202	85.51
Chr1:1872337-1872561	224	86.34
Chr1:1910164-1910387	223	96.89
Chr1:2024969-2025196	227	93.01
Chr1:2163301-2163453	152	77.99
Chr1:2205891-2206115	224	92
Chr1:2240757-2240984	227	96.93
Chr1:2280273-2280496	223	96.44
Chr1:2531028-2531236	208	85.45
Chr1:2551685-2551910	225	95.13
Chr1:2798221-2798445	224	91.56
Chr1:2863882-2864094	212	94.86
Chr1:3120846-3121050	204	94.15
Chr1:3137518-3137742	224	98.22
Chr1:3211834-3212058	224	97.33
Chr1:3228607-3228826	219	97.29
Chr1:3254173-3254382	209	84.83
Chr1:3301193-3301417	224	97.33
Chr1:3307462-3307687	225	92.48
Chr1:3438563-3438790	227	90.79
Chr1:3502485-3502690	205	91.83
Chr1:3724515-3724739	224	97.33
Chr1:4112985-4113191	206	91.9
Chr1:4154433-4154657	224	96.89
Chr1:4267433-4267657	224	96.44
Chr1:4388432-4388655	223	96.44
Chr1:4414471-4414684	213	92
Chr1:4429895-4430122	227	93.86
Chr1:4652641-4652866	225	96.02
Chr1:4823477-4823553	76	89.61
Chr1:4823554-4823727	173	91.38
Chr1:4828517-4828581	64	100
Chr1:5483781-5484008	227	92.98
Chr1:5582407-5582631	224	96
Chr1:5586842-5587067	225	96.9
Chr1:5683536-5683761	225	95.58
Chr1:5685703-5685927	224	96.89
Chr1:5697474-5697700	226	92.95
Chr1:5720113-5720323	210	94.79
Chr1:5747533-5747760	227	92.11
Chr1:5748268-5748492	224	96.89
Chr1:5807707-5807937	230	92.64
Chr1:5841137-5841358	221	96.44
Chr1:6006604-6006828	224	98.22
Chr1:6087782-6088000	218	87.89
Chr1:6195152-6195376	224	97.78
Chr1:6213227-6213431	204	83.41
Chr1:6239310-6239539	229	95.22
Chr1:6251966-6252187	221	86.34
Chr1:6260368-6260592	224	97.78
Chr1:6362049-6362253	204	84.29
Chr1:6373059-6373284	225	95.13
Chr1:6409011-6409195	184	78.5
Chr1:6412708-6412932	224	91.15
Chr1:6441232-6441456	224	97.33
Chr1:6497055-6497278	223	92.04
Chr1:6579740-6579964	224	97.33
Chr1:6580540-6580750	210	91.94
Chr1:6598842-6599067	225	96.02
Chr1:6617765-6617989	224	96
Chr1:6657514-6657737	223	97.32
Chr1:6661199-6661425	226	96.92
Chr1:6693410-6693632	222	94.67
Chr1:6740433-6740654	221	97.75
Chr1:6822160-6822371	211	85.05
Chr1:6919136-6919360	224	94.22
Chr1:7010001-7010211	210	92.42
Chr1:7132159-7132386	227	93.86
Chr1:7191392-7191616	224	91.59
Chr1:7513639-7513863	224	96.89
Chr1:7657731-7657952	221	93.27
Chr1:7676799-7677016	217	87.33
Chr1:7752384-7752609	225	93.81
Chr1:7812317-7812543	226	93.01
Chr1:7881517-7881727	210	85.58
Chr1:7906861-7907072	211	91.67
Chr1:8070861-8071085	224	98.22
Chr1:8077680-8077884	204	94.17
Chr1:8088331-8088550	219	97.27
Chr1:8100531-8100735	204	86.54
Chr1:8106897-8107107	210	95.75
Chr1:8117851-8118059	208	94.29
Chr1:8152317-8152542	225	96.02
Chr1:8187021-8187242	221	95.56
Chr1:8222160-8222384	224	92
Chr1:8283569-8283792	223	93.75
Chr1:8380633-8380845	212	87.67
Chr1:8470658-8470883	225	96.02
Chr1:8532369-8532593	224	96.44
Chr1:8558620-8558831	211	91.51
Chr1:8559869-8560093	224	92.92
Chr1:8668891-8669116	225	95.58
Chr1:8706419-8706646	227	93.42
Chr1:8728946-8729169	223	95.11
Chr1:8797495-8797719	224	95.13
Chr1:8835487-8835684	197	85.5
Chr1:9022310-9022535	225	93.36
Chr1:9057879-9058104	225	96.9
Chr1:9090094-9090318	224	97.33
Chr1:9120249-9120458	209	85.12
Chr1:9451172-9451380	208	83.41
Chr1:9518910-9519122	212	95.31
Chr1:9662502-9662718	216	85.39
Chr1:9746155-9746355	200	90.64
Chr1:9746367-9746593	226	95.59
Chr1:9759453-9759670	217	92.66
Chr1:9795661-9795831	170	84
Chr1:9809831-9810034	203	92.2
Chr1:9812230-9812455	225	96.48
Chr1:9813472-9813668	196	83.25
Chr1:9826147-9826351	204	81.52
Chr1:9931775-9932000	225	94.27
Chr1:9947010-9947231	221	95.95
Chr1:9947380-9947594	214	82.81
Chr1:10080179-10080403	224	96.44
Chr1:10105291-10105483	192	79.21
Chr1:10117727-10117954	227	95.18
Chr1:10124108-10124332	224	96.44
Chr1:10150517-10150741	224	96.44
Chr1:10336371-10336596	225	98.67
Chr1:10362026-10362248	222	99.1
Chr1:10389841-10390060	219	90.99
Chr1:10498658-10498883	225	94.69
Chr1:10511485-10511716	231	94.83
Chr1:10533588-10533813	225	98.23
Chr1:10543364-10543569	205	94.66
Chr1:10583181-10583407	226	92.51
Chr1:10585231-10585449	218	95.89
Chr1:10625357-10625582	225	96.02
Chr1:10690526-10690744	218	83.19
Chr1:10726432-10726657	225	96.9
Chr1:10802623-10802844	221	86.73
Chr1:10848773-10848996	223	95.09
Chr1:10870923-10871085	162	92.07
Chr1:10948440-10948658	218	97.26
Chr1:11093674-11093898	224	98.22
Chr1:11112619-11112813	194	81.41
Chr1:11116625-11116845	220	93.33
Chr1:11190856-11191082	226	94.74
Chr1:11201926-11202151	225	85.09
Chr1:11404042-11404267	225	95.13
Chr1:11551427-11551650	223	96.89
Chr1:11646278-11646501	223	96
Chr1:11691290-11691515	225	95.58
Chr1:11720981-11721184	203	86.41
Chr1:11819776-11820001	225	96.46
Chr1:11823481-11823692	211	89.67
Chr1:11939845-11940070	225	97.35
Chr1:11955187-11955412	225	94.27
Chr1:12060042-12060268	226	94.27
Chr1:12114948-12115171	223	96
Chr1:12169045-12169266	221	86.16
Chr1:12208572-12208796	224	96.44
Chr1:12327230-12327455	225	91.27
Chr1:12335525-12335750	225	95.58
Chr1:12398898-12399123	225	96.46
Chr1:12470042-12470259	217	88.6
Chr1:12535736-12535783	47	100
Chr1:12560067-12560272	205	95.15
Chr1:12609246-12609470	224	98.22
Chr1:12637138-12637363	225	96.46
Chr1:12713146-12713352	206	87.74
Chr1:12738486-12738543	57	94.92
Chr1:12738570-12738794	224	94.22
Chr1:12738820-12738972	152	87.1
Chr1:12794295-12794520	225	95.13
Chr1:12795051-12795245	194	86.29
Chr1:12837327-12837533	206	92.82
Chr1:12840156-12840380	224	95.11
Chr1:12855054-12855279	225	95.58
Chr1:12887885-12888085	200	82.04
Chr1:12904609-12904821	212	86.64
Chr1:12904986-12905213	227	96.05
Chr1:12952991-12953144	153	95.45
Chr1:13023040-13023259	219	84.44
Chr1:13085003-13085229	226	93.83
Chr1:13151329-13151553	224	91.59
Chr1:13193104-13193329	225	92.51
Chr1:13259661-13259887	226	95.15
Chr1:13261670-13261895	225	95.13
Chr1:13267622-13267841	219	93.67
Chr1:13275026-13275254	228	94.32
Chr1:13282927-13283152	225	84.78
Chr1:13301329-13301553	224	92.44
Chr1:13330345-13330558	213	84.93
Chr1:13565518-13565743	225	98.23
Chr1:13608472-13608678	206	82.16
Chr1:13698778-13699003	225	96.46
Chr1:13706459-13706683	224	94.22
Chr1:13753272-13753499	227	95.61
Chr1:13795247-13795472	225	94.27
Chr1:13834453-13834677	224	100
Chr1:13855402-13855626	224	90.79
Chr1:13882487-13882711	224	92.48
Chr1:14011136-14011365	229	93.51
Chr1:14025043-14025268	225	96.9
Chr1:14026858-14027083	225	92.07
Chr1:14173418-14173642	224	96.44
Chr1:14194142-14194369	227	92.11
Chr1:14218736-14218960	224	96.89
Chr1:14293576-14293800	224	92.44
Chr1:14511472-14511693	221	97.75
Chr1:14709213-14709441	228	95.2
Chr1:14728591-14728812	221	92.83
Chr1:14745549-14745762	213	96.26
Chr1:14779692-14779919	227	91.7
Chr1:14855050-14855274	224	98.22
Chr1:14863633-14863856	223	93.36
Chr1:14903339-14903564	225	95.58
Chr1:15015023-15015226	203	81.52
Chr1:15092976-15093201	225	94.25
Chr1:15122381-15122605	224	95.59
Chr1:15148383-15148591	208	98.56
Chr1:15166367-15166592	225	93.36
Chr1:15218364-15218587	223	96.44
Chr1:15330713-15330933	220	93.67
Chr1:15344472-15344696	224	95.11
Chr1:15396556-15396778	222	84
Chr1:15402531-15402755	224	98.67
Chr1:15411148-15411372	224	94.22
Chr1:15577306-15577530	224	96.89
Chr1:15694322-15694548	226	96.92
Chr1:15856981-15857206	225	97.35
Chr1:15873463-15873687	224	98.22
Chr1:15939328-15939552	224	95.56
Chr1:16041652-16041854	202	80
Chr1:16058790-16059011	221	97.3
Chr1:16108040-16108248	208	83.72
Chr1:16223244-16223469	225	96.02
Chr1:16311935-16312160	225	95.13
Chr1:16324668-16324893	225	95.13
Chr1:16441819-16442047	228	96.94
Chr1:16448181-16448404	223	95.11
Chr1:16451923-16452147	224	93.78
Chr1:16502269-16502493	224	97.78
Chr1:16539411-16539636	225	96.9
Chr1:16590845-16591050	205	92.34
Chr1:16602053-16602268	215	93.06
Chr1:16603170-16603393	223	96
Chr1:16728850-16729074	224	98.22
Chr1:16754469-16754693	224	92.48
Chr1:16832630-16832849	219	89.59
Chr1:16863828-16864052	224	93.36
Chr1:16941109-16941334	225	92.92
Chr1:16953996-16954220	224	98.67
Chr1:16996254-16996478	224	94.71
Chr1:17071516-17071734	218	93.36
Chr1:17084742-17084955	213	81.94
Chr1:17093299-17093508	209	97.16
Chr1:17111218-17111426	208	85.31
Chr1:17164123-17164350	227	89.52
Chr1:17167972-17168175	203	89.73
Chr1:17210207-17210432	225	91.59
Chr1:17233190-17233410	220	88.84
Chr1:17299358-17299568	210	96.21
Chr1:17347449-17347666	217	94.04
Chr1:17362869-17363082	213	92.99
Chr1:17591610-17591823	213	83.49
Chr1:17616240-17616466	226	92.54
Chr1:17688524-17688734	210	96.23
Chr1:17689843-17690067	224	96.89
Chr1:17859761-17859985	224	96.89
Chr1:17866891-17867047	156	86.88
Chr1:17887095-17887304	209	90.61
Chr1:17888637-17888846	209	97.62
Chr1:18034380-18034604	224	97.78
Chr1:18155966-18156191	225	95.58
Chr1:18181106-18181329	223	93.33
Chr1:18451205-18451399	194	77.56
Chr1:18526245-18526470	225	96.9
Chr1:18664887-18665105	218	96.35
Chr1:18712859-18713085	226	94.71
Chr1:18795035-18795260	225	94.69
Chr1:18826781-18827005	224	91.59
Chr1:18953980-18954205	225	96.9
Chr1:18961203-18961427	224	95.58
Chr1:18989747-18989978	231	93.1
Chr1:19028089-19028311	222	86.34
Chr1:19031436-19031660	224	96.44
Chr1:19137141-19137365	224	93.33
Chr1:19168031-19168239	208	92.89
Chr1:19335355-19335569	214	95.35
Chr1:19523215-19523440	225	96.46
Chr1:19560131-19560355	224	95.13
Chr1:19603782-19604005	223	96.02
Chr1:19657919-19658146	227	95.61
Chr1:19658646-19658869	223	97.32
Chr1:19698777-19699000	223	95.56
Chr1:19740152-19740377	225	97.35
Chr1:19752104-19752322	218	92.24
Chr1:19969768-19969978	210	94.31
Chr1:20305214-20305435	221	93.36
Chr1:20376779-20376960	181	82.89
Chr1:20399643-20399852	209	94.76
Chr1:20428934-20429157	223	97.77
Chr1:20461975-20462200	225	94.69
Chr1:20472535-20472757	222	93.27
Chr1:20577413-20577635	222	95.56
Chr1:20612079-20612298	219	91.4
Chr1:20670836-20671033	197	83.5
Chr1:20727347-20727574	227	91.7
Chr1:20757024-20757248	224	96.9
Chr1:20767901-20768126	225	96.9
Chr1:20809976-20810200	224	96
Chr1:20814239-20814459	220	84.96
Chr1:20843616-20843808	192	82.83
Chr1:20878652-20878878	226	93.86
Chr1:20955150-20955375	225	91.63
Chr1:21058426-21058631	205	90.43
Chr1:21078410-21078582	172	83.71
Chr1:21206636-21206861	225	92.92
Chr1:21219387-21219611	224	98.67
Chr1:21267347-21267558	211	96.23
Chr1:21321175-21321397	222	94.69
Chr1:21324440-21324663	223	95.09
Chr1:21353720-21353946	226	96.04
Chr1:21355990-21356215	225	95.13
Chr1:21370898-21371112	214	86.36
Chr1:21491888-21492112	224	96.44
Chr1:21514559-21514759	200	89.11
Chr1:21552540-21552725	185	83.76
Chr1:21680549-21680785	236	93.67
Chr1:21722492-21722718	226	96.48
Chr1:21750452-21750677	225	92.48
Chr1:21840167-21840391	224	97.33
Chr1:21869113-21869323	210	93.4
Chr1:22050863-22051087	224	95.56
Chr1:22080557-22080781	224	98.67
Chr1:22084461-22084689	228	96.07
Chr1:22198531-22198755	224	93.33
Chr1:22214755-22214975	220	91.4
Chr1:22296259-22296481	222	94.64
Chr1:22488139-22488364	225	93.36
Chr1:22588626-22588701	75	96.05
Chr1:22588789-22588818	29	100
Chr1:22614243-22614463	220	93.67
Chr1:22687126-22687354	228	92.14
Chr1:22712145-22712354	209	94.76
Chr1:22785188-22785413	225	96.02
Chr1:22902751-22902977	226	93.42
Chr1:22986355-22986581	226	93.42
Chr1:23039480-23039703	223	96.89
Chr1:23057976-23058200	224	94.25
Chr1:23157323-23157548	225	92.95
Chr1:23174084-23174312	228	87.77
Chr1:23209114-23209335	221	93.33
Chr1:23243696-23243919	223	96.44
Chr1:23285079-23285303	224	93.81
Chr1:23308575-23308794	219	91.44
Chr1:23437747-23437972	225	92.92
Chr1:23442899-23443122	223	93.36
Chr1:23475565-23475787	222	96.41
Chr1:23553237-23553461	224	91.59
Chr1:23591653-23591873	220	89.69
Chr1:23792995-23793220	225	92.04
Chr1:23853991-23854217	226	95.59
Chr1:23873582-23873808	226	97.8
Chr1:24027530-24027748	218	94.59
Chr1:24086422-24086646	224	98.67
Chr1:24236319-24236532	213	94.86
Chr1:24242529-24242752	223	98.22
Chr1:24321906-24322133	227	85.22
Chr1:24340928-24341151	223	92
Chr1:24370921-24371140	219	91.82
Chr1:24438220-24438445	225	96.9
Chr1:24447107-24447291	184	82.11
Chr1:24540029-24540251	222	97.76
Chr1:24583300-24583507	207	94.29
Chr1:24655899-24656120	221	92.89
Chr1:24666975-24667198	223	97.33
Chr1:24787583-24787808	225	93.36
Chr1:24795627-24795834	207	79.53
Chr1:24814516-24814735	219	91.4
Chr1:24895130-24895354	224	97.78
Chr1:24960195-24960417	222	96.41
Chr1:25005590-25005811	221	93.33
Chr1:25042639-25042865	226	94.3
Chr1:25048915-25049110	195	88.83
Chr1:25160882-25161106	224	98.67
Chr1:25341714-25341940	226	95.59
Chr1:25395057-25395283	226	95.15
Chr1:25578560-25578786	226	94.27
Chr1:25637355-25637579	224	96.89
Chr1:25685543-25685769	226	94.74
Chr1:25700662-25700878	216	94.01
Chr1:25713032-25713257	225	91.59
Chr1:25899797-25900021	224	96.44
Chr1:25930671-25930896	225	95.58
Chr1:25935442-25935666	224	97.33
Chr1:26077380-26077604	224	97.35
Chr1:26099896-26100103	207	87.2
Chr1:26297996-26298220	224	98.22
Chr1:26311071-26311283	212	95.31
Chr1:26377112-26377337	225	95.13
Chr1:26398045-26398269	224	98.67
Chr1:26421020-26421248	228	96.09
Chr1:26463454-26463678	224	98.22
Chr1:26499890-26500115	225	94.27
Chr1:26593355-26593574	219	90.54
Chr1:26698606-26698828	222	88.05
Chr1:26813126-26813353	227	93.04
Chr1:26848132-26848356	224	85.02
Chr1:26855917-26856142	225	98.23
Chr1:26878139-26878363	224	96
Chr1:27007144-27007366	222	87.72
Chr1:27015062-27015285	223	87.72
Chr1:27125063-27125272	209	90.95
Chr1:27129851-27130080	229	92.21
Chr1:27140108-27140258	150	88.31
Chr1:27140999-27141224	225	85.59
Chr1:27194982-27195206	224	97.33
Chr1:27221103-27221312	209	85.58
Chr1:27299959-27300183	224	94.67
Chr1:27301469-27301687	218	92.73
Chr1:27349967-27350188	221	87.17
Chr1:27375603-27375820	217	87.89
Chr1:27396699-27396923	224	93.78
Chr1:27403348-27403569	221	81.86
Chr1:27515299-27515514	215	93.09
Chr1:27522410-27522487	77	88.46
Chr1:27545672-27545891	219	95.45
Chr1:27588859-27589083	224	95.13
Chr1:27604721-27604938	217	91.59
Chr1:27622598-27622823	225	95.58
Chr1:27636911-27637135	224	96.02
Chr1:27644594-27644806	212	86.11
Chr1:27650713-27650951	238	78.93
Chr1:27662143-27662353	210	82.82
Chr1:27662903-27663114	211	95.28
Chr1:27711232-27711451	219	85.84
Chr1:27714468-27714666	198	84.73
Chr1:27817595-27817725	130	81.69
Chr1:27848072-27848293	221	95.52
Chr1:27862536-27862728	192	84.42
Chr1:27869858-27870083	225	95.58
Chr1:27870176-27870400	224	97.33
Chr1:27900059-27900287	228	92.14
Chr1:27911054-27911253	199	96.06
Chr1:27918082-27918306	224	92
Chr1:27936878-27937095	217	85.27
Chr1:27937164-27937387	223	92.48
Chr1:27938237-27938462	225	95.13
Chr1:27953299-27953519	220	87.11
Chr1:27968026-27968252	226	94.27
Chr1:27976434-27976667	233	91.03
Chr1:28012235-28012462	227	91.27
Chr1:28045354-28045581	227	92.54
Chr1:28050764-28050964	200	85.78
Chr1:28061948-28062170	222	84.58
Chr1:28090033-28090231	198	81.31
Chr1:28092416-28092640	224	96.44
Chr1:28094061-28094285	224	98.67
Chr1:28096330-28096554	224	98.67
Chr1:28118901-28119115	214	85.71
Chr1:28180450-28180676	226	93.39
Chr1:28184243-28184469	226	93.45
Chr1:28186510-28186720	210	86.38
Chr1:28229822-28230042	220	91.19
Chr1:28333503-28333726	223	85.02
Chr1:28342925-28343127	202	81.9
Chr1:28366447-28366669	222	96.88
Chr1:28408635-28408861	226	97.36
Chr1:28544058-28544284	226	94.71
Chr1:28579605-28579827	222	92.04
Chr1:28580806-28581029	223	84.72
Chr1:28590026-28590251	225	97.35
Chr1:28613258-28613482	224	96
Chr1:28615448-28615670	222	91.07
Chr1:28618685-28618907	222	94.67
Chr1:28626868-28627097	229	96.09
Chr1:28674525-28674753	228	94.32
Chr1:28680719-28680947	228	93.45
Chr1:28700567-28700788	221	84.38
Chr1:28751785-28752007	222	85.78
Chr1:28799732-28799956	224	96
Chr1:28810243-28810460	217	86.22
Chr1:28943565-28943775	210	94.31
Chr1:28947186-28947420	234	87.66
Chr1:28950377-28950603	226	92.11
Chr1:28956224-28956452	228	91.74
Chr1:29093675-29093899	224	86.78
Chr1:29148663-29148876	213	83.87
Chr1:29170929-29171153	224	96
Chr1:29256959-29257181	222	94.17
Chr1:29298066-29298290	224	95.11
Chr1:29299293-29299518	225	95.59
Chr1:29379244-29379465	221	86.61
Chr1:29383457-29383656	199	94.03
Chr1:29392929-29393157	228	90.39
Chr1:29489683-29489904	221	92.83
Chr1:29497321-29497546	225	86.21
Chr1:29540974-29541195	221	88.5
Chr1:29543434-29543658	224	85.65
Chr1:29545089-29545288	199	82.76
Chr1:29584647-29584874	227	95.61
Chr1:29623428-29623652	224	92.48
Chr1:29678375-29678602	227	94.78
Chr1:29691205-29691431	226	93.83
Chr1:29745529-29745754	225	96.9
Chr1:29816783-29817007	224	94.67
Chr1:29817136-29817350	214	89.04
Chr1:29819079-29819302	223	94.67
Chr1:29902262-29902486	224	98.22
Chr1:29952056-29952265	209	97.14
Chr1:30009604-30009828	224	96.46
Chr1:30013370-30013594	224	98.67
Chr1:30029641-30029823	182	90.22
Chr1:30081111-30081327	216	85.91
Chr1:30175214-30175437	223	94.2
Chr1:30214941-30215167	226	95.15
Chr1:30220189-30220413	224	96
Chr1:30220414-30220626	212	94.44
Chr1:30270229-30270438	209	92.38
Chr1:30279680-30279902	222	88
Chr1:30295926-30296149	223	97.78
Chr1:30307772-30307865	93	93.62
Chr1:30320243-30320466	223	92.92
Chr1:30339055-30339282	227	92.98
Chr1:30460564-30460732	168	84.66
Chr1:30575980-30576195	215	91.71
Chr1:30617466-30617675	209	92.42
Chr1:30619193-30619413	220	93.69
Chr1:30626248-30626470	222	90.27
Chr1:30731282-30731510	228	92.14
Chr1:30780242-30780451	209	95.26
Chr1:30864871-30865093	222	93.3
Chr1:30902063-30902288	225	96.46
Chr1:30935357-30935536	179	92.78
Chr1:31054138-31054363	225	97.35
Chr1:31182981-31183207	226	93.39
Chr1:31211137-31211362	225	92.04
Chr1:31230973-31231069	96	92.78
Chr1:31242881-31243107	226	91.67
Chr1:31310888-31311109	221	92
Chr1:31369890-31370114	224	97.78
Chr1:31378665-31378875	210	92.92
Chr1:31399691-31399909	218	82.06
Chr1:31454136-31454361	225	98.23
Chr1:31550272-31550468	196	86.14
Chr1:31605521-31605747	226	91.63
Chr1:31638482-31638703	221	95.95
Chr1:31647850-31648057	207	89.38
Chr1:31653009-31653229	220	97.74
Chr1:31670539-31670763	224	96.89
Chr1:31677479-31677698	219	94.12
Chr1:31692886-31693106	220	95.07
Chr1:31705364-31705569	205	83.89
Chr1:31713800-31714026	226	96.04
Chr1:31719546-31719770	224	95.58
Chr1:31774972-31775183	211	86.92
Chr1:31792865-31793090	225	94.69
Chr1:31816955-31817180	225	98.23
Chr1:31846714-31846933	219	91.89
Chr1:31885940-31886150	210	83.8
Chr1:31945219-31945447	228	92.14
Chr1:31958311-31958536	225	93.81
Chr1:31978604-31978831	227	93.89
Chr1:32027413-32027638	225	95.15
Chr1:32232170-32232388	218	98.17
Chr1:32264588-32264812	224	93.81
Chr1:32297881-32298098	217	92.89
Chr1:32304024-32304233	209	86.85
Chr1:32306973-32307197	224	98.67
Chr1:32332905-32333128	223	94.64
Chr1:32351044-32351268	224	95.56
Chr1:32358766-32358977	211	87.96
Chr1:32375291-32375513	222	93.72
Chr1:32399480-32399700	220	95.93
Chr1:32521423-32521642	219	95
Chr1:32546458-32546661	203	84.54
Chr1:32713908-32714132	224	93.39
Chr1:32722243-32722469	226	94.74
Chr1:32769187-32769412	225	95.58
Chr1:32920162-32920387	225	96.9
Chr1:32962872-32963097	225	92.48
Chr1:33030853-33031077	224	97.78
Chr1:33117009-33117235	226	94.71
Chr1:33144076-33144298	222	93.27
Chr1:33182199-33182423	224	98.22
Chr1:33189527-33189751	224	92.92
Chr1:33216925-33217149	224	93.36
Chr1:33241430-33241655	225	94.69
Chr1:33245205-33245430	225	94.69
Chr1:33255135-33255359	224	94.22
Chr1:33331242-33331464	222	85.65
Chr1:33371970-33372202	232	93.56
Chr1:33372611-33372841	230	92.64
Chr1:33391022-33391238	216	86.36
Chr1:33417289-33417517	228	95.2
Chr1:33436660-33436884	224	97.78
Chr1:33560479-33560703	224	99.56
Chr1:33615637-33615845	208	97.61
Chr1:33626444-33626668	224	97.79
Chr1:33704321-33704522	201	82.71
Chr1:33810157-33810366	209	97.62
Chr1:33907467-33907691	224	95.13
Chr1:33959048-33959278	230	91.34
Chr1:33974244-33974472	228	90.99
Chr1:34097202-34097425	223	95.58
Chr1:34131063-34131259	196	92.89
Chr1:34151927-34152136	209	98.1
Chr1:34162981-34163205	224	93.81
Chr1:34288274-34288486	212	87.85
Chr1:34301794-34302018	224	99.56
Chr1:34309570-34309797	227	95.61
Chr1:34319313-34319435	122	95.12
Chr1:34319435-34319660	225	95.13
Chr1:34435150-34435377	227	89.96
Chr1:34477859-34478082	223	96.46
Chr1:34484702-34484929	227	96.05
Chr1:34493173-34493402	229	94.35
Chr1:34512207-34512432	225	95.58
Chr1:34515527-34515751	224	97.78
Chr1:34607835-34608059	224	96.44
Chr1:34619834-34620058	224	95.56
Chr1:34625280-34625503	223	94.67
Chr1:34628259-34628483	224	97.78
Chr1:34689485-34689710	225	94.69
Chr1:34695442-34695666	224	87.72
Chr1:34695932-34696159	227	94.32
Chr1:34712888-34713112	224	90.79
Chr1:34743497-34743720	223	91.15
Chr1:34798962-34799182	220	89.91
Chr1:34812708-34812828	120	82.22
Chr1:34820792-34821015	223	95.11
Chr1:34874449-34874653	204	80.95
Chr1:34900808-34901000	192	87.76
Chr1:34907896-34908120	224	95.56
Chr1:34930709-34930902	193	85.35
Chr1:35025422-35025644	222	95.52
Chr1:35138172-35138396	224	96.89
Chr1:35142074-35142298	224	99.11
Chr1:35146292-35146515	223	97.78
Chr1:35152659-35152886	227	90.91
Chr1:35179345-35179568	223	93.78
Chr1:35182389-35182613	224	96.9
Chr1:35215555-35215781	226	93.83
Chr1:35246235-35246452	217	86.49
Chr1:35305448-35305673	225	90.71
Chr1:35359121-35359345	224	94.69
Chr1:35368367-35368591	224	95.56
Chr1:35391991-35392215	224	95.11
Chr1:35419309-35419536	227	93.42
Chr1:35421960-35422166	206	86.26
Chr1:35449165-35449380	215	94.44
Chr1:35514592-35514807	215	90.28
Chr1:35533080-35533294	214	94.42
Chr1:35556673-35556761	88	93.33
Chr1:35572030-35572257	227	90.79
Chr1:35573351-35573579	228	90.43
Chr1:35577193-35577414	221	96.86
Chr1:35690763-35690984	221	95.52
Chr1:35798000-35798224	224	99.11
Chr1:35861378-35861601	223	91.56
Chr1:35949267-35949492	225	95.13
Chr1:35967318-35967543	225	96.46
Chr1:35979462-35979670	208	94.29
Chr1:36028166-36028391	225	95.58
Chr1:36039462-36039676	214	88.07
Chr1:36051051-36051280	229	93.91
Chr1:36075985-36076208	223	92.92
Chr1:36084579-36084801	222	84.85
Chr1:36108506-36108731	225	93.36
Chr1:36173316-36173538	222	83.63
Chr1:36176723-36176928	205	82.55
Chr1:36180336-36180537	201	98.51
Chr1:36244068-36244287	219	90.18
Chr1:36268392-36268608	216	91.74
Chr1:36338612-36338834	222	94.62
Chr1:36346217-36346440	223	96
Chr1:36346630-36346833	203	83.65
Chr1:36348513-36348740	227	84.19
Chr1:36361583-36361800	217	86.82
Chr1:36419272-36419500	228	93.48
Chr1:36421846-36422062	216	82.51
Chr1:36435933-36436138	205	89.9
Chr1:36444890-36445115	225	94.27
Chr1:36466147-36466370	223	92.86
Chr1:36469737-36469959	222	92.89
Chr1:36522019-36522219	200	86.34
Chr1:36548958-36549184	226	95.15
Chr1:36556321-36556528	207	89.15
Chr1:36568553-36568783	230	90.48
Chr1:36597169-36597394	225	96.9
Chr1:36599037-36599260	223	94.67
Chr1:36606412-36606635	223	94.64
Chr1:36608960-36609188	228	86.09
Chr1:36685462-36685686	224	87.39
Chr1:36787304-36787530	226	94.71
Chr1:36818503-36818731	228	93.48
Chr1:36829719-36829942	223	93.75
Chr1:36843008-36843146	138	85.71
Chr1:36859916-36860140	224	97.33
Chr1:36937130-36937353	223	96.44
Chr1:36938843-36939067	224	96.89
Chr1:36965115-36965340	225	96.46
Chr1:36974064-36974289	225	98.23
Chr1:37045370-37045593	223	93.3
Chr1:37180830-37181054	224	97.78
Chr1:37213473-37213697	224	97.33
Chr1:37224170-37224394	224	94.22
Chr1:37243778-37244004	226	92.14
Chr1:37299553-37299777	224	98.22
Chr1:37307446-37307670	224	97.33
Chr1:37325410-37325633	223	98.67
Chr1:37393502-37393726	224	96
Chr1:37515325-37515546	221	99.55
Chr1:37517408-37517633	225	96.46
Chr1:37557216-37557440	224	96.44
Chr1:37717604-37717829	225	94.25
Chr1:37760122-37760344	222	96.44
Chr1:37763359-37763583	224	95.13
Chr1:37818006-37818210	204	92.68
Chr1:37846429-37846653	224	95.11
Chr1:37970974-37971197	223	96.43
Chr1:38058295-38058520	225	96.02
Chr1:38074465-38074685	220	93.21
Chr1:38120359-38120583	224	96.44
Chr1:38455233-38455441	208	92.34
Chr1:38459076-38459297	221	95.5
Chr1:38461562-38461786	224	92.92
Chr1:38505462-38505684	222	85.96
Chr1:38578458-38578681	223	93.81
Chr1:38614761-38614931	170	78.33
Chr1:38633971-38634197	226	95.59
Chr1:38634206-38634430	224	96.9
Chr1:38635410-38635634	224	96.44
Chr1:38659821-38660047	226	93.39
Chr1:38718796-38718996	200	83.49
Chr1:38720833-38721052	219	92.44
Chr1:38753645-38753866	221	88.94
Chr1:38774475-38774703	228	91.74
Chr1:38830054-38830166	112	92.92
Chr1:38838184-38838416	232	90.13
Chr1:38998154-38998368	214	89.4
Chr1:39018369-39018564	195	84.42
Chr1:39021277-39021501	224	98.67
Chr1:39073526-39073751	225	96.9
Chr1:39100183-39100392	209	87.26
Chr1:39166991-39167215	224	94.25
Chr1:39231494-39231693	199	83.02
Chr1:39361353-39361540	187	97.34
Chr1:39473632-39473856	224	93.81
Chr1:39482514-39482734	220	90.18
Chr1:39490066-39490292	226	92.95
Chr1:39624312-39624510	198	80.79
Chr1:39632390-39632612	222	99.1
Chr1:39634351-39634575	224	98.22
Chr1:39635492-39635716	224	97.33
Chr1:39676486-39676711	225	96.48
Chr1:39715920-39716145	225	93.36
Chr1:39724497-39724720	223	96.44
Chr1:39750386-39750609	223	92.44
Chr1:39833020-39833244	224	93.33
Chr1:39976917-39977138	221	95.5
Chr1:40038179-40038349	170	83.91
Chr1:40130513-40130724	211	84.65
Chr1:40224983-40225207	224	98.67
Chr1:40320858-40321083	225	94.71
Chr1:40430406-40430580	174	95.43
Chr1:40541950-40542172	222	99.1
Chr1:40593171-40593401	230	93.07
Chr1:40630368-40630592	224	96.44
Chr1:40633446-40633671	225	92.11
Chr1:40649110-40649318	208	96.65
Chr1:40689152-40689371	219	94.57
Chr1:40714070-40714291	221	84.07
Chr1:40739537-40739753	216	83.11
Chr1:40752466-40752695	229	92.17
Chr1:40789618-40789823	205	83.1
Chr1:40821733-40821959	226	93.42
Chr1:40830245-40830469	224	96
Chr1:40856986-40857177	191	84.54
Chr1:40860086-40860312	226	96.04
Chr1:40870693-40870916	223	94.67
Chr1:40939324-40939452	128	90
Chr1:40940971-40941164	193	96.95
Chr1:40948214-40948437	223	84.14
Chr1:40951263-40951488	225	93.81
Chr1:40965245-40965469	224	97.78
Chr1:40991405-40991626	221	84.58
Chr1:40992995-40993218	223	97.77
Chr1:41058236-41058461	225	96.02
Chr1:41112701-41112926	225	94.27
Chr1:41160143-41160367	224	92.44
Chr1:41174166-41174387	221	95.52
Chr1:41225699-41225911	212	93.9
Chr1:41304572-41304793	221	96.43
Chr1:41398783-41399009	226	95.61
Chr1:41428924-41429148	224	97.78
Chr1:41461447-41461668	221	94.67
Chr1:41507390-41507601	211	95.75
Chr1:41622317-41622542	225	88.55
Chr1:41675715-41675945	230	93.07
Chr1:41748939-41749164	225	95.58
Chr1:41757806-41758030	224	96
Chr1:41800966-41801193	227	91.23
Chr1:41802050-41802260	210	91.51
Chr1:41885332-41885555	223	98.67
Chr1:41918223-41918446	223	93.3
Chr1:41979957-41980179	222	95.54
Chr1:42028890-42028953	63	93.75
Chr1:42059977-42060200	223	85.46
Chr1:42099329-42099542	213	99.07
Chr1:42130822-42131046	224	92.07
Chr1:42161112-42161321	209	98.1
Chr1:42177419-42177643	224	97.78
Chr1:42314223-42314449	226	94.71
Chr1:42331088-42331312	224	97.78
Chr1:42338408-42338613	205	86.19
Chr1:42367912-42368136	224	98.67
Chr1:42388850-42389054	204	94.66
Chr1:42414519-42414743	224	96.44
Chr1:42424635-42424858	223	98.21
Chr1:42430367-42430589	222	93.33
Chr1:42859230-42859454	224	97.33
Chr1:42899195-42899417	222	95.07
Chr1:42931264-42931458	194	92.82
Chr1:43008916-43009141	225	93.42
Chr1:43102806-43103023	217	88.46
Chr1:43150678-43150898	220	89.29
Chr1:43198633-43198863	230	94.81
Chr1:43298460-43298669	209	97.14
Chr1:43339050-43339269	219	91.4
Chr1:43370979-43371204	225	96.46
Chr1:43386876-43387100	224	97.78
Chr1:43429780-43430003	223	86.78
Chr1:43430012-43430233	221	96.4
Chr1:43446190-43446416	226	92.07
Chr1:43454134-43454351	217	90.71
Chr1:43500574-43500798	224	94.67
Chr1:43540110-43540326	216	87.78
Chr1:43555782-43556006	224	89.82
Chr1:43654243-43654469	226	95.59
Chr1:43665355-43665578	223	95.58
Chr1:43669623-43669836	213	88.89
Chr1:43701884-43702105	221	86.28
Chr1:43733554-43733779	225	93.81
Chr1:43746537-43746760	223	89.33
Chr1:43778789-43779010	221	97.76
Chr1:43807386-43807610	224	95.58
Chr1:43879345-43879566	221	86.78
Chr1:43947110-43947321	211	91.98
Chr1:44042976-44043198	222	95.54
Chr1:44058470-44058656	186	81.31
Chr1:44059716-44059944	228	93.45
Chr1:44103031-44103164	133	96.3
Chr1:44115587-44115811	224	97.33
Chr1:44128822-44129047	225	95.13
Chr1:44219985-44220209	224	96
Chr1:44244905-44245129	224	95.11
Chr1:44336173-44336383	210	94.79
Chr1:44354253-44354462	209	96.67
Chr1:44360152-44360376	224	92.48
Chr1:44380220-44380341	121	95.08
Chr1:44851107-44851334	227	96.93
Chr1:44916286-44916497	211	94.39
Chr1:44933494-44933694	200	84.06
Chr1:44964038-44964255	217	85.09
Chr1:44970017-44970241	224	94.22
Chr1:45015016-45015241	225	99.12
Chr1:45032825-45033049	224	97.33
Chr1:45211639-45211865	226	93.01
Chr1:45237356-45237567	211	84.19
Chr1:45281995-45282199	204	93.66
Chr1:45354393-45354617	224	96.46
Chr1:45555517-45555741	224	97.33
Chr1:45629577-45629804	227	92.17
Chr1:45632604-45632829	225	93.39
Chr1:45827128-45827352	224	92.48
Chr1:45905902-45906110	208	83.26
Chr1:45948441-45948665	224	94.67
Chr1:45963440-45963662	222	87.17
Chr1:45969133-45969234	101	97.09
Chr1:45983450-45983654	204	92.27
Chr1:45984164-45984390	226	92.54
Chr1:45989461-45989684	223	96.89
Chr1:46080652-46080781	129	93.18
Chr1:46084137-46084361	224	92.92
Chr1:46120787-46121010	223	94.2
Chr1:46291883-46292036	153	98.7
Chr1:46292035-46292163	128	98.46
Chr1:46317392-46317598	206	87.68
Chr1:46360145-46360369	224	96
Chr1:46373496-46373727	231	91.42
Chr1:46406925-46407148	223	98.67
Chr1:46442546-46442770	224	98.22
Chr1:46465175-46465400	225	96.46
Chr1:46496757-46496981	224	98.22
Chr1:46507646-46507870	224	89.52
Chr1:46520766-46520996	230	92.64
Chr1:46521535-46521745	210	94.81
Chr1:46548047-46548257	210	92.45
Chr1:46554491-46554715	224	95.56
Chr1:46598186-46598408	222	94.22
Chr1:46743230-46743454	224	96.9
Chr1:46748622-46748829	207	97.12
Chr1:46824654-46824878	224	97.78
Chr1:46902842-46903066	224	92.07
Chr1:46923893-46924117	224	97.33
Chr1:46958659-46958880	221	90.22
Chr1:46980247-46980471	224	91.19
Chr1:47005195-47005419	224	96.02
Chr1:47011490-47011706	216	90.83
Chr1:47079397-47079623	226	91.19
Chr1:47082701-47082918	217	81.7
Chr1:47110595-47110824	229	95.65
Chr1:47134258-47134482	224	93.36
Chr1:47200676-47200902	226	94.71
Chr1:47324789-47325011	222	94.17
Chr1:47354409-47354633	224	99.56
Chr1:47510515-47510710	195	77.72
Chr1:47540623-47540846	223	94.22
Chr1:47579417-47579641	224	91.56
Chr1:47626021-47626243	222	86.28
Chr1:47655366-47655590	224	97.35
Chr1:47663827-47664036	209	92.45
Chr1:47671987-47672212	225	90.31
Chr1:47689353-47689577	224	93.39
Chr1:47706956-47707162	206	93.72
Chr1:47755744-47755966	222	91.48
Chr1:47816382-47816581	199	83.57
Chr1:47893168-47893393	225	95.13
Chr1:47901416-47901641	225	95.58
Chr1:48029716-48029941	225	97.35
Chr1:48030388-48030614	226	95.59
Chr1:48034499-48034727	228	93.89
Chr1:48036133-48036358	225	94.69
Chr1:48057630-48057851	221	85.84
Chr1:48076204-48076428	224	98.22
Chr1:48107364-48107586	222	93.33
Chr1:48120327-48120549	222	92
Chr1:48122932-48123156	224	96.02
Chr1:48137324-48137548	224	95.58
Chr1:48176565-48176789	224	96.44
Chr1:48278035-48278259	224	97.33
Chr1:48350744-48350968	224	97.78
Chr1:48373345-48373565	220	94.14
Chr1:48373913-48374133	220	85.71
Chr1:48448066-48448290	224	94.25
Chr1:48472162-48472388	226	96.04
Chr1:48479354-48479572	218	84.44
Chr1:48490567-48490791	224	90.75
Chr1:48500851-48501072	221	93.3
Chr1:48523086-48523306	220	93.21
Chr1:48544185-48544410	225	94.25
Chr1:48549259-48549478	219	90.95
Chr1:48567266-48567491	225	92.54
Chr1:48628504-48628725	221	86.67
Chr1:48659305-48659530	225	95.13
Chr1:48714297-48714519	222	91.59
Chr1:48800071-48800291	220	95.5
Chr1:48803210-48803430	220	94.14
Chr1:48839020-48839245	225	94.3
Chr1:48904798-48905019	221	90.18
Chr1:48929042-48929230	188	82.27
Chr1:48959492-48959701	209	87.32
Chr1:49028420-49028645	225	95.58
Chr1:49045301-49045526	225	93.36
Chr1:49090259-49090484	225	96.46
Chr1:49134272-49134497	225	91.19
Chr1:49184659-49184881	222	94.17
Chr1:49197775-49197999	224	95.58
Chr1:49200123-49200339	216	91.4
Chr1:49215838-49216047	209	94.29
Chr1:49255028-49255251	223	96
Chr1:49291393-49291597	204	92.68
Chr1:49293727-49293946	219	92.34
Chr1:49403565-49403759	194	95.43
Chr1:49425698-49425922	224	92.04
Chr1:49443496-49443703	207	83.72
Chr1:49447211-49447436	225	93.83
Chr1:49482632-49482860	228	93.01
Chr1:49496348-49496556	208	95.22
Chr1:49526511-49526735	224	92.44
Chr1:49529884-49530115	231	81.28
Chr1:49555654-49555868	214	89.73
Chr1:49684753-49684985	232	90.99
Chr1:49714952-49715163	211	82.24
Chr1:49749071-49749285	214	86.24
Chr1:49815543-49815768	225	92.95
Chr1:49867232-49867461	229	94.35
Chr1:49877579-49877796	217	93.61
Chr1:49947155-49947374	219	92.89
Chr1:49982354-49982579	225	97.79
Chr1:50014704-50014929	225	96.02
Chr1:50045464-50045688	224	98.22
Chr1:50046559-50046785	226	94.27
Chr1:50123721-50123942	221	83.19
Chr1:50140350-50140578	228	93.01
Chr1:50197234-50197458	224	82.89
Chr1:50215514-50215739	225	97.35
Chr1:50218370-50218577	207	81.28
Chr1:50219531-50219731	200	90.43
Chr1:50229287-50229494	207	87.32
Chr1:50323592-50323816	224	96.44
Chr1:50374661-50374873	212	88
Chr1:50394510-50394732	222	95.11
Chr1:50413948-50414173	225	93.81
Chr1:50426395-50426620	225	95.58
Chr1:50450131-50450355	224	94.22
Chr1:50533375-50533598	223	93.81
Chr1:50568084-50568301	217	91.32
Chr1:50569915-50570139	224	97.78
Chr1:50624993-50625192	199	83.9
Chr1:50631831-50632057	226	94.71
Chr1:50676373-50676583	210	95.26
Chr1:50737569-50737794	225	95.58
Chr1:50749699-50749905	206	93.72
Chr1:50760756-50760984	228	92.58
Chr1:50859428-50859653	225	97.79
Chr1:50904399-50904636	237	89.92
Chr1:50942023-50942247	224	96
Chr1:51041002-51041223	221	86.61
Chr1:51064496-51064689	193	81.82
Chr1:51113930-51114172	242	81.22
Chr1:51152800-51153024	224	93.83
Chr1:51322580-51322801	221	96
Chr1:51357473-51357698	225	89.04
Chr1:51464202-51464426	224	93.33
Chr1:51471186-51471408	222	94.67
Chr1:51554549-51554773	224	96.02
Chr1:51575241-51575454	213	84.86
Chr1:51599462-51599686	224	95.11
Chr1:51600657-51600853	196	90.4
Chr1:51615864-51616087	223	94.22
Chr1:51732083-51732286	203	86.19
Chr1:51811080-51811304	224	95.13
Chr1:51897892-51898117	225	90.75
Chr1:52069846-52069936	90	93.55
Chr1:52214957-52215182	225	96.9
Chr1:52234757-52234977	220	96.85
Chr1:52245663-52245887	224	95.58
Chr1:52262396-52262620	224	90.71
Chr1:52267591-52267810	219	86.34
Chr1:52338456-52338683	227	93.42
Chr1:52374374-52374598	224	96.44
Chr1:52388102-52388325	223	93.3
Chr1:52402913-52403137	224	94.69
Chr1:52453727-52453946	219	83.63
Chr1:52460389-52460616	227	86.58
Chr1:52578538-52578760	222	89.82
Chr1:52581779-52582014	235	93.64
Chr1:52601391-52601615	224	92.04
Chr1:52648046-52648254	208	94.74
Chr1:52649236-52649462	226	94.3
Chr1:52688078-52688299	221	95.52
Chr1:52846984-52847208	224	97.78
Chr1:52857126-52857350	224	93.36
Chr1:52858463-52858664	201	94.55
Chr1:52860875-52861099	224	93.81
Chr1:52904480-52904697	217	85.65
Chr1:52952620-52952828	208	85.38
Chr1:52961154-52961377	223	94.67
Chr1:53022656-53022878	222	97.31
Chr1:53028784-53029008	224	98.67
Chr1:53076053-53076277	224	95.58
Chr1:53214402-53214626	224	97.33
Chr1:53338729-53338956	227	94.3
Chr1:53439237-53439462	225	91.67
Chr1:53445859-53446078	219	83.48
Chr1:53478347-53478572	225	91.19
Chr1:53604949-53605158	209	95.71
Chr1:53637071-53637291	220	97.29
Chr1:53637698-53637918	220	87.56
Chr1:53815144-53815369	225	95.58
Chr1:53880293-53880517	224	91.19
Chr1:53962746-53962875	129	90
Chr1:54006258-54006476	218	90.91
Chr1:54046021-54046088	67	92.65
Chr1:54112894-54113118	224	94.25
Chr1:54378535-54378760	225	95.58
Chr1:54404049-54404273	224	92.48
Chr1:54561263-54561489	226	94.3
Chr1:54683641-54683866	225	98.23
Chr1:54834508-54834737	229	91.77
Chr1:54935445-54935668	223	89.38
Chr1:55023369-55023592	223	92.04
Chr1:55171794-55172015	221	85.9
Chr1:55195947-55196152	205	82.86
Chr1:55303449-55303674	225	95.13
Chr1:55426417-55426642	225	94.25
Chr1:55482286-55482515	229	93.48
Chr1:55497147-55497366	219	85.4
Chr1:55539067-55539279	212	86.36
Chr1:55545669-55545891	222	91.52
Chr1:55559700-55559924	224	97.78
Chr1:55566998-55567223	225	94.69
Chr1:55686806-55687030	224	95.11
Chr1:55689746-55689972	226	94.27
Chr1:55762194-55762418	224	90.27
Chr1:55918247-55918483	236	89.12
Chr1:55919002-55919216	214	94.88
Chr1:56033862-56034086	224	94.22
Chr1:56094699-56094926	227	96.49
Chr1:56101292-56101517	225	96.92
Chr1:56184535-56184759	224	93.39
Chr1:56197142-56197368	226	93.39
Chr1:56249361-56249586	225	96.46
Chr1:56253075-56253300	225	94.71
Chr1:56329942-56330168	226	93.39
Chr1:56349805-56350031	226	95.15
Chr1:56412462-56412671	209	81.86
Chr1:56417727-56417951	224	96.44
Chr1:56420740-56420976	236	92.83
Chr1:56467347-56467574	227	92.54
Chr1:56490356-56490573	217	82.14
Chr1:56551938-56552162	224	94.69
Chr1:56572226-56572443	217	92.89
Chr1:56588832-56589042	210	95.26
Chr1:56618984-56619210	226	96.92
Chr1:56693581-56693804	223	85.46
Chr1:56716623-56716845	222	84.07
Chr1:56739775-56739995	220	82.74
Chr1:56755647-56755865	218	95.48
Chr1:56757790-56758016	226	92.11
Chr1:56770713-56770927	214	86.36
Chr1:56848608-56848822	214	84.4
Chr1:56850057-56850281	224	96
Chr1:56856141-56856357	216	88.24
Chr1:56859386-56859611	225	94.27
Chr1:56878219-56878445	226	91.63
Chr1:56907923-56908146	223	94.64
Chr1:56925541-56925751	210	88.79
Chr1:56932177-56932402	225	93.36
Chr1:56934295-56934518	223	87.67
Chr1:56943413-56943638	225	92.04
Chr1:56953964-56954196	232	88.56
Chr1:56974122-56974310	188	83.08
Chr1:56975426-56975634	208	83.18
Chr1:57002531-57002756	225	96.02
Chr1:57037439-57037661	222	94.62
Chr1:57052372-57052596	224	90.71
Chr1:57075656-57075880	224	98.22
Chr1:57151330-57151544	214	93.98
Chr1:57186833-57186991	158	89.44
Chr1:57228953-57229163	210	84.51
Chr1:57285851-57286073	222	87.17
Chr1:57289677-57289900	223	96.44
Chr1:57312997-57313221	224	95.11
Chr1:57362360-57362585	225	92.92
Chr1:57414804-57414899	95	92.71
Chr1:57451494-57451712	218	87.84
Chr1:57488308-57488532	224	94.22
Chr1:57489325-57489541	216	85.91
Chr1:57492851-57493046	195	80
Chr1:57560949-57561182	233	91.03
Chr1:57578534-57578760	226	95.59
Chr1:57651561-57651790	229	96.52
Chr1:57677492-57677701	209	91.47
Chr1:57690829-57691036	207	83.96
Chr1:57705624-57705834	210	86.7
Chr1:57858689-57858900	211	97.64
Chr1:57894094-57894280	186	90.53
Chr1:57955779-57955942	163	87.88
Chr1:58006854-58007076	222	87.11
Chr1:58138868-58139092	224	96.02
Chr1:58201417-58201626	209	93.36
Chr1:58206500-58206723	223	97.77
Chr1:58236055-58236283	228	87.83
Chr1:58250498-58250687	189	80.71
Chr1:58258334-58258546	212	87.1
Chr1:58262272-58262497	225	92.95
Chr1:58305478-58305681	203	84.54
Chr1:58330109-58330324	215	85.39
Chr1:58348180-58348404	224	96.44
Chr1:58449583-58449790	207	96.65
Chr1:58455396-58455611	215	87.72
Chr1:58596658-58596868	210	86.4
Chr1:58632361-58632587	226	93.86
Chr1:58851737-58851961	224	97.78
Chr1:58882659-58882879	220	95.48
Chr1:59211079-59211303	224	96.89
Chr1:59248044-59248268	224	96
Chr1:59630832-59631037	205	87.5
Chr1:59768589-59768813	224	94.67
Chr1:59848974-59849170	196	83.33
Chr1:59853791-59854013	222	96.86
Chr1:59858958-59859178	220	89.82
Chr1:59864842-59865069	227	94.74
Chr1:59903315-59903542	227	88.7
Chr1:59984115-59984345	230	92.24
Chr1:59995051-59995273	222	88.55
Chr1:59995685-59995908	223	93.36
Chr1:60015167-60015392	225	93.39
Chr1:60031518-60031731	213	94.39
Chr1:60038623-60038831	208	97.13
Chr1:60066458-60066682	224	97.78
Chr1:60072417-60072597	180	83.61
Chr1:60073930-60074154	224	92.89
Chr1:60083513-60083735	222	86.78
Chr1:60088871-60089096	225	93.81
Chr1:60089396-60089605	209	96.19
Chr1:60089662-60089886	224	92.48
Chr1:60094975-60095199	224	91.15
Chr1:60156606-60156815	209	85.98
Chr1:60159924-60160149	225	96.46
Chr1:60271100-60271311	211	96.7
Chr1:60286025-60286161	136	86.23
Chr1:60326110-60326320	210	93.36
Chr1:60385109-60385332	223	95.56
Chr1:60473584-60473788	204	79.91
Chr1:60495566-60495790	224	93.36
Chr1:60539007-60539233	226	92.51
Chr1:60676737-60676961	224	96
Chr1:60696783-60697007	224	97.78
Chr1:60754827-60755039	212	96.24
Chr1:60787011-60787235	224	89.43
Chr1:60855773-60855993	220	96.02
Chr1:60898243-60898468	225	94.27
Chr1:60918482-60918708	226	95.59
Chr1:60935872-60936100	228	92.58
Chr1:60946082-60946306	224	96.46
Chr1:60985562-60985771	209	84.04
Chr1:61014822-61015046	224	93.78
Chr1:61023611-61023834	223	96.43
Chr1:61028442-61028667	225	97.35
Chr1:61029009-61029236	227	86.64
Chr1:61032291-61032508	217	90.37
Chr1:61046645-61046846	201	88.73
Chr1:61079718-61079942	224	97.78
Chr1:61154307-61154533	226	90.83
Chr1:61193227-61193433	206	85.17
Chr1:61254179-61254383	204	90.24
Chr1:61262993-61263217	224	98.67
Chr1:61301210-61301416	206	92.38
Chr1:61381481-61381699	218	86.1
Chr1:61384917-61385121	204	91.71
Chr1:61387849-61388075	226	93.39
Chr1:61418467-61418692	225	93.39
Chr1:61472419-61472643	224	95.13
Chr1:61559589-61559814	225	92.92
Chr1:61602822-61603034	212	92.49
Chr1:61619699-61619926	227	90.79
Chr1:61628811-61629038	227	93.86
Chr1:61664017-61664236	219	90
Chr1:61671400-61671620	220	93.27
Chr1:61688711-61688935	224	97.78
Chr1:61725471-61725697	226	95.59
Chr1:61739323-61739544	221	92.83
Chr1:61768970-61769190	220	87.11
Chr1:61779119-61779336	217	86.49
Chr1:61781915-61782133	218	86.28
Chr1:61785488-61785698	210	96.7
Chr1:61887990-61888214	224	98.67
Chr1:61891046-61891270	224	96.89
Chr1:61924263-61924487	224	91.11
Chr1:61970149-61970374	225	97.35
Chr1:61990473-61990694	221	86.73
Chr1:61994363-61994587	224	97.78
Chr1:62000815-62001035	220	93.21
Chr1:62040782-62041006	224	91.56
Chr1:62091969-62092188	219	92.73
Chr1:62097607-62097831	224	97.33
Chr1:62133849-62134072	223	90.22
Chr1:62149589-62149815	226	93.83
Chr1:62193889-62194113	224	98.22
Chr1:62251667-62251893	226	89.04
Chr1:62259255-62259480	225	94.69
Chr1:62293880-62294102	222	94.64
Chr1:62301375-62301599	224	93.36
Chr1:62318169-62318394	225	96.46
Chr1:62322677-62322902	225	96.02
Chr1:62323997-62324219	222	88.94
Chr1:62356889-62357112	223	88.99
Chr1:62374926-62375124	198	86.27
Chr1:62476769-62476993	224	96
Chr1:62561259-62561483	224	98.22
Chr1:62621995-62622217	222	93.75
Chr1:62626019-62626206	187	80.1
Chr1:62654880-62655106	226	95.15
Chr1:62661250-62661474	224	84.72
Chr1:62663494-62663719	225	92.95
Chr1:62680662-62680872	210	94.79
Chr1:62688672-62688894	222	94.22
Chr1:62767552-62767777	225	92.14
Chr1:62904491-62904716	225	91.59
Chr1:62933960-62934187	227	95.18
Chr1:62995529-62995729	200	81.31
Chr1:63024537-63024762	225	96.46
Chr1:63054585-63054794	209	95.71
Chr1:63084159-63084385	226	92.51
Chr1:63127130-63127354	224	97.33
Chr1:63258461-63258683	222	95.98
Chr1:63642666-63642879	213	87.72
Chr1:63652935-63653154	219	93.81
Chr1:63779784-63780008	224	94.69
Chr1:64012816-64013038	222	94.22
Chr1:64037069-64037293	224	98.22
Chr1:64073600-64073822	222	94.17
Chr1:64222464-64222659	195	87.5
Chr1:64317888-64318111	223	91.63
Chr1:64318710-64318909	199	82.24
Chr1:64327837-64328056	219	92.73
Chr1:64356676-64356900	224	98.22
Chr1:64416278-64416503	225	97.79
Chr1:64429888-64430096	208	91.56
Chr1:64643060-64643284	224	92.07
Chr1:64727884-64728109	225	97.35
Chr1:64892371-64892581	210	88.26
Chr1:64938935-64939158	223	97.33
Chr1:64944644-64944868	224	94.67
Chr1:65028868-65029092	224	86.78
Chr1:65103618-65103843	225	89.47
Chr1:65163181-65163381	200	84.31
Chr1:65171133-65171279	146	84.56
Chr1:65171297-65171520	223	90.71
Chr1:65178973-65179192	219	85.46
Chr1:65185947-65186171	224	92.98
Chr1:65186198-65186418	220	85.33
Chr1:65187511-65187735	224	93.78
Chr1:65213590-65213811	221	87.61
Chr1:65216173-65216396	223	92.89
Chr1:65230080-65230287	207	95.69
Chr1:65464303-65464528	225	91.59
Chr1:65509197-65509383	186	85.86
Chr1:65524452-65524675	223	94.2
Chr1:65566915-65567140	225	96.02
Chr1:65576945-65577154	209	98.1
Chr1:65648263-65648333	70	95.77
Chr1:66018300-66018510	210	87.17
Chr1:66021153-66021377	224	96
Chr1:66505116-66505340	224	94.71
Chr1:66582040-66582263	223	97.77
Chr1:66584920-66585144	224	96.02
Chr1:66594964-66595191	227	95.2
Chr1:66602412-66602618	206	89.15
Chr1:66603248-66603473	225	92.92
Chr1:66726097-66726317	220	82.14
Chr1:67024279-67024503	224	97.78
Chr1:67072133-67072356	223	95.98
Chr1:67080536-67080760	224	96.02
Chr1:67085069-67085289	220	92.79
Chr1:67098211-67098302	91	91.4
Chr1:67172005-67172231	226	93.83
Chr1:67256624-67256847	223	96.89
Chr1:67300199-67300423	224	93.36
Chr1:67303685-67303909	224	96.44
Chr1:67343628-67343841	213	92.56
Chr1:67369217-67369420	203	94.63
Chr1:67372172-67372397	225	96.02
Chr1:67420592-67420816	224	99.56
Chr1:67466723-67466947	224	97.79
Chr1:67526416-67526640	224	96.46
Chr1:67615041-67615265	224	96.89
Chr1:67622876-67623100	224	94.69
Chr1:67744718-67744904	186	87.83
Chr1:67748794-67749019	225	90.31
Chr1:67766843-67767066	223	91.59
Chr1:67795193-67795423	230	91.77
Chr1:67836126-67836350	224	98.67
Chr1:67907656-67907859	203	90.73
Chr1:68042437-68042661	224	98.67
Chr1:68075222-68075449	227	92.14
Chr1:68087616-68087856	240	86.31
Chr1:68145394-68145619	225	90.35
Chr1:68147696-68147920	224	95.58
Chr1:68157545-68157772	227	93.45
Chr1:68190652-68190876	224	96.02
Chr1:68255084-68255279	195	86.43
Chr1:68300258-68300468	210	85.98
Chr1:68348998-68349207	209	88.94
Chr1:68368024-68368247	223	96.43
Chr1:68381339-68381563	224	98.67
Chr1:68404700-68404922	222	91.15
Chr1:68415927-68416151	224	93.36
Chr1:68474038-68474259	221	86.28
Chr1:68559896-68560127	231	93.53
Chr1:68596583-68596807	224	94.67
Chr1:68747953-68748178	225	94.25
Chr1:68753606-68753830	224	98.22
Chr1:68910479-68910688	209	95.71
Chr1:68934256-68934480	224	95.11
Chr1:68969791-68969971	180	91.21
Chr1:69001016-69001223	207	79.44
Chr1:69037756-69037963	207	84.04
Chr1:69084717-69084937	220	85.4
Chr1:69128467-69128691	224	97.78
Chr1:69143987-69144209	222	93.3
Chr1:69189095-69189318	223	91.07
Chr1:69198485-69198710	225	95.58
Chr1:69258375-69258580	205	93.69
Chr1:69289089-69289316	227	96.49
Chr1:69441576-69441801	225	91.27
Chr1:69542261-69542485	224	98.23
Chr1:69566864-69567085	221	84.14
Chr1:69947012-69947237	225	93.83
Chr1:70055410-70055635	225	95.13
Chr1:70087285-70087510	225	95.13
Chr1:70135705-70135930	225	95.13
Chr1:70226860-70227085	225	93.39
Chr1:70334150-70334374	224	97.78
Chr1:70433056-70433281	225	95.13
Chr1:70571903-70572128	225	91.19
Chr1:70629142-70629302	160	87.8
Chr1:70658159-70658380	221	94.62
Chr1:70669830-70669936	106	93.64
Chr1:70697638-70697861	223	95.11
Chr1:70729250-70729467	217	87.27
Chr1:70747057-70747284	227	95.61
Chr1:70769639-70769844	205	82.49
Chr1:70771927-70772146	219	93.64
Chr1:70785147-70785344	197	81.37
Chr1:70786149-70786373	224	97.33
Chr1:70878436-70878631	195	80.79
Chr1:70902907-70903128	221	83.7
Chr1:70924247-70924468	221	91.89
Chr1:70928301-70928526	225	96.02
Chr1:70928613-70928837	224	95.59
Chr1:71012221-71012406	185	92.47
Chr1:71031816-71032023	207	94.26
Chr1:71037906-71038109	203	86.19
Chr1:71092511-71092736	225	97.79
Chr1:71326124-71326292	168	94.67
Chr1:71462357-71462581	224	98.67
Chr1:71481076-71481288	212	84.09
Chr1:71513186-71513411	225	90.31
Chr1:71555271-71555496	225	90.27
Chr1:71715010-71715233	223	92.86
Chr1:71775591-71775818	227	96.49
Chr1:71813920-71814141	221	96.89
Chr1:72085807-72086027	220	96.83
Chr1:72303932-72304156	224	96.89
Chr1:72346056-72346281	225	95.15
Chr1:72367655-72367871	216	91.82
Chr1:72556723-72556948	225	92.07
Chr1:72612074-72612298	224	94.25
Chr1:72620870-72621095	225	95.58
Chr1:72733463-72733685	222	97.78
Chr1:72985782-72986005	223	95.11
Chr1:73008567-73008790	223	95.11
Chr1:73081449-73081657	208	84.91
Chr1:73083109-73083335	226	97.36
Chr1:73092423-73092647	224	96.89
Chr1:73135398-73135622	224	96
Chr1:73137423-73137647	224	95.59
Chr1:73267974-73268198	224	96.44
Chr1:73273108-73273329	221	98.65
Chr1:73327721-73327946	225	95.58
Chr1:73437144-73437370	226	95.15
Chr1:73536699-73536925	226	89.47
Chr1:73560917-73561148	231	91.42
Chr1:73617565-73617788	223	97.33
Chr1:73719908-73720128	220	92.79
Chr1:73774834-73775053	219	91.11
Chr1:73783610-73783835	225	95.58
Chr1:73800188-73800411	223	95.98
Chr1:73935116-73935340	224	96.44
Chr1:73945980-73946206	226	94.74
Chr1:74060190-74060416	226	90.35
Chr1:74070268-74070492	224	94.69
Chr1:74163952-74164176	224	97.78
Chr1:74200161-74200387	226	81.82
Chr1:74213494-74213717	223	95.11
Chr1:74214900-74215126	226	94.71
Chr1:74243924-74244148	224	96.89
Chr1:74276007-74276232	225	89.87
Chr1:74292766-74292973	207	97.6
Chr1:74406770-74406995	225	94.25
Chr1:74435706-74435930	224	97.33
Chr1:74442968-74443193	225	94.69
Chr1:74490505-74490734	229	94.37
Chr1:74541375-74541599	224	94.67
Chr1:74599468-74599680	212	87.5
Chr1:74628496-74628720	224	94.25
Chr1:74695371-74695595	224	98.67
Chr1:74768505-74768729	224	95.56
Chr1:74823533-74823749	216	84.89
Chr1:74857590-74857814	224	97.33
Chr1:74907777-74907997	220	93.21
Chr1:74924787-74925008	221	94.62
Chr1:74925888-74926094	206	86.54
Chr1:74995508-74995733	225	96.04
Chr1:75072793-75073022	229	93.04
Chr1:75110190-75110415	225	93.83
Chr1:75144583-75144808	225	96.46
Chr1:75166331-75166539	208	91.87
Chr1:75261175-75261400	225	97.35
Chr1:75282387-75282587	200	84.95
Chr1:75291869-75292093	224	92.44
Chr1:75384619-75384845	226	95.59
Chr1:75391567-75391776	209	93.33
Chr1:75479340-75479564	224	97.78
Chr1:75581055-75581281	226	92.54
Chr1:75637960-75638184	224	98.22
Chr1:75674618-75674831	213	81.82
Chr1:75676445-75676670	225	95.58
Chr1:75682838-75683049	211	96.23
Chr1:75718398-75718611	213	83.04
Chr1:75784909-75785118	209	96.19
Chr1:75819701-75819922	221	91.96
Chr1:75837419-75837617	198	84.31
Chr1:75871493-75871703	210	94.81
Chr1:75878498-75878720	222	86.96
Chr1:75883833-75883986	153	84.91
Chr1:75891624-75891850	226	93.42
Chr1:75899747-75899966	219	85.78
Chr1:75905239-75905442	203	82.94
Chr1:75905536-75905762	226	94.71
Chr1:75953507-75953730	223	90.67
Chr1:75962542-75962767	225	94.27
Chr1:75967330-75967541	211	89.2
Chr1:75993295-75993519	224	97.33
Chr1:76002301-76002525	224	87.72
Chr1:76036318-76036548	230	93.94
Chr1:76043757-76043981	224	92.04
Chr1:76058619-76058844	225	92.95
Chr1:76130040-76130241	201	80.29
Chr1:76152456-76152665	209	99.05
Chr1:76164473-76164696	223	95.58
Chr1:76187838-76188063	225	99.12
Chr1:76188640-76188867	227	93.42
Chr1:76195470-76195696	226	96.92
Chr1:76201597-76201810	213	86.04
Chr1:76203357-76203572	215	87.73
Chr1:76225966-76226194	228	94.76
Chr1:76262240-76262457	217	86.49
Chr1:76287869-76288088	219	92.27
Chr1:76569403-76569633	230	87.5
Chr1:76571540-76571762	222	93.3
Chr1:76612230-76612454	224	92.04
Chr1:76628531-76628753	222	93.33
Chr1:76667698-76667907	209	86.85
Chr1:76882836-76883045	209	97.14
Chr1:77064947-77065157	210	98.58
Chr1:77182703-77182918	215	89.59
Chr1:77212163-77212357	194	96.45
Chr1:77258229-77258450	221	88.11
Chr1:77510765-77510989	224	98.22
Chr1:77563474-77563693	219	93.18
Chr1:77599232-77599447	215	90.31
Chr1:77615728-77615952	224	95.59
Chr1:77659272-77659482	210	93.4
Chr1:77762003-77762226	223	95.56
Chr1:77780664-77780889	225	96.9
Chr1:77984617-77984837	220	97.32
Chr1:78042318-78042542	224	96.89
Chr1:78097346-78097571	225	92.51
Chr1:78114152-78114377	225	96.04
Chr1:78141182-78141357	175	93.75
Chr1:78246838-78247061	223	92.89
Chr1:78336462-78336687	225	98.67
Chr1:78470805-78471032	227	94.32
Chr1:78471043-78471292	249	81.67
Chr1:78567411-78567614	203	82.69
Chr1:78615996-78616225	229	91.74
Chr1:78656711-78656938	227	93.45
Chr1:78672497-78672722	225	91.15
Chr1:78736520-78736747	227	92.54
Chr1:78798021-78798248	227	84.42
Chr1:78808759-78808986	227	96.93
Chr1:78929402-78929613	211	87.56
Chr1:78988510-78988724	214	92.66
Chr1:79053653-79053878	225	98.67
Chr1:79094735-79094961	226	89.18
Chr1:79148684-79148816	132	90.58
Chr1:79151140-79151361	221	85.53
Chr1:79154032-79154256	224	96.44
Chr1:79239004-79239229	225	94.25
Chr1:79299780-79300001	221	95.98
Chr1:79310914-79311140	226	95.61
Chr1:79317370-79317591	221	97.3
Chr1:79367679-79367904	225	93.36
Chr1:79368139-79368365	226	91.63
Chr1:79374473-79374699	226	95.18
Chr1:79390852-79391074	222	92.86
Chr1:79419452-79419675	223	92.86
Chr1:79431362-79431586	224	98.67
Chr1:79439819-79440045	226	95.59
Chr1:79577169-79577392	223	98.21
Chr1:79579105-79579335	230	92.64
Chr1:79627360-79627571	211	92.02
Chr1:79652492-79652716	224	97.78
Chr1:79700975-79701198	223	96
Chr1:79717949-79718174	225	93.83
Chr1:79723308-79723533	225	96.02
Chr1:79811294-79811519	225	89.47
Chr1:80231494-80231720	226	95.59
Chr1:80259223-80259447	224	96
Chr1:80272002-80272230	228	96.51
Chr1:80283092-80283316	224	98.22
Chr1:80319127-80319357	230	91.81
Chr1:80347059-80347283	224	93.78
Chr1:80353349-80353560	211	94.34
Chr1:80373635-80373840	205	97.09
Chr1:80504597-80504825	228	93.48
Chr1:80511154-80511376	222	92.89
Chr1:80551570-80551776	206	90.38
Chr1:80559948-80560158	210	87.74
Chr1:80595775-80595999	224	91.11
Chr1:80634780-80634975	195	84.42
Chr1:80635030-80635258	228	91.7
Chr1:80830332-80830558	226	92.54
Chr1:80837872-80838098	226	96.04
Chr1:80852065-80852289	224	99.11
Chr1:80910235-80910445	210	97.63
Chr1:81060519-81060738	219	86.67
Chr1:81061404-81061629	225	95.13
Chr1:81197731-81197953	222	95.98
Chr1:81222773-81222998	225	94.25
Chr1:81252208-81252432	224	96.44
Chr1:81290578-81290803	225	95.13
Chr1:81676376-81676602	226	92.95
Chr1:81725676-81725894	218	92.04
Chr1:81826277-81826501	224	94.22
Chr1:81924628-81924850	222	95.96
Chr1:81959657-81959852	195	81.5
Chr1:81994658-81994882	224	94.69
Chr1:82130073-82130302	229	93.04
Chr1:82356417-82356641	224	98.22
Chr1:82360519-82360744	225	96.46
Chr1:82379223-82379446	223	93.78
Chr1:82494258-82494482	224	94.69
Chr1:82521846-82522066	220	92.34
Chr1:82541859-82542079	220	93.75
Chr1:82588658-82588882	224	98.22
Chr1:82669839-82670063	224	96.46
Chr1:82790526-82790735	209	93.84
Chr1:83226539-83226749	210	97.16
Chr1:83341638-83341863	225	97.79
Chr1:83390044-83390254	210	96.21
Chr1:83432743-83432968	225	96.46
Chr1:83451315-83451364	49	98
Chr1:83451491-83451713	222	95.11
Chr1:83453915-83454124	209	95.71
Chr1:83457747-83457972	225	94.69
Chr1:83482713-83482938	225	98.23
Chr1:83499243-83499467	224	97.33
Chr1:83505741-83505940	199	82.3
Chr1:83585279-83585491	212	83.41
Chr1:83621157-83621381	224	94.25
Chr1:83626077-83626270	193	82.32
Chr1:83628547-83628767	220	86.73
Chr1:83650961-83651159	198	76.89
Chr1:83680001-83680222	221	86.28
Chr1:83689096-83689320	224	94.67
Chr1:83815938-83816147	209	93.81
Chr1:83821811-83822032	221	87.56
Chr1:83859690-83859916	226	93.83
Chr1:83860738-83860965	227	90.79
Chr1:83868085-83868309	224	96.89
Chr1:83910181-83910404	223	98.66
Chr1:83921915-83922139	224	94.69
Chr1:83922487-83922706	219	95
Chr1:83942846-83943067	221	93.69
Chr1:83949914-83950125	211	94.34
Chr1:83979612-83979836	224	94.25
Chr1:83987146-83987370	224	95.11
Chr1:84363664-84363886	222	91.3
Chr1:84430517-84430726	209	94.31
Chr1:84500407-84500632	225	95.58
Chr1:84597626-84597852	226	92.07
Chr1:84652584-84652808	224	96.9
Chr1:84715415-84715639	224	96.89
Chr1:84731583-84731808	225	93.39
Chr1:84764753-84764977	224	89.04
Chr1:84868011-84868235	224	94.67
Chr1:84869155-84869380	225	93.83
Chr1:84874282-84874498	216	97.71
Chr1:85079198-85079418	220	90.71
Chr1:85185611-85185835	224	92.92
Chr1:85204116-85204340	224	97.33
Chr1:85236357-85236580	223	95.58
Chr1:85346866-85347090	224	94.69
Chr1:85545329-85545553	224	96.44
Chr1:85665380-85665588	208	85.05
Chr1:85806335-85806556	221	94.25
Chr1:85845744-85845968	224	95.56
Chr1:86054601-86054826	225	92.51
Chr1:86071957-86072181	224	92.48
Chr1:86172515-86172740	225	93.81
Chr1:86356957-86357180	223	94.25
Chr1:86386404-86386611	207	88.15
Chr1:86699042-86699267	225	95.58
Chr1:86737555-86737779	224	96.89
Chr1:86738641-86738851	210	95.35
Chr1:86954960-86955180	220	91.11
Chr1:87042360-87042585	225	95.58
Chr1:87102227-87102453	226	95.15
Chr1:87505749-87505973	224	98.67
Chr1:87515155-87515377	222	93.72
Chr1:87565875-87566085	210	91.94
Chr1:87598964-87599189	225	92.58
Chr1:87603132-87603352	220	94.59
Chr1:87625231-87625456	225	94.69
Chr1:87633437-87633662	225	94.69
Chr1:87659969-87660194	225	96.46
Chr1:87797303-87797525	222	94.64
Chr1:87938262-87938486	224	98.67
Chr1:87952582-87952805	223	97.33
Chr1:88002060-88002285	225	96.02
Chr1:88034169-88034394	225	95.13
Chr1:88083673-88083898	225	97.35
Chr1:88167304-88167528	224	98.22
Chr1:88197074-88197294	220	95.52
Chr1:88221958-88222182	224	99.11
Chr1:88226964-88227190	226	93.42
Chr1:88301683-88301923	240	91.29
Chr1:88400544-88400765	221	96.4
Chr1:88401798-88402022	224	97.78
Chr1:88405928-88406152	224	93.81
Chr1:88535717-88535940	223	94.67
Chr1:88742356-88742583	227	93.86
Chr1:88787450-88787673	223	92.41
Chr1:88814745-88814949	204	91.3
Chr1:88849597-88849822	225	98.23
Chr1:88932232-88932441	209	92.89
Chr1:89033303-89033530	227	93.89
Chr1:89041604-89041825	221	95.95
Chr1:89064983-89065204	221	94.14
Chr1:89191210-89191434	224	96.44
Chr1:89208034-89208259	225	96.02
Chr1:89278108-89278319	211	96.7
Chr1:89282933-89283155	222	87.28
Chr1:89290761-89290986	225	96.04
Chr1:89348780-89349007	227	92.98
Chr1:89422695-89422902	207	86.32
Chr1:89466048-89466272	224	98.22
Chr1:89510384-89510606	222	96.43
Chr1:89627138-89627347	209	85.19
Chr1:89700172-89700395	223	96.89
Chr1:89820435-89820658	223	92.89
Chr1:89834012-89834236	224	95.11
Chr1:89868634-89868859	225	92.92
Chr1:89880880-89881105	225	97.79
Chr1:89932150-89932367	217	89.43
Chr1:89950477-89950703	226	93.83
Chr1:90343860-90344084	224	95.11
Chr1:90353306-90353532	226	94.71
Chr1:90462440-90462657	217	84.38
Chr1:90479514-90479739	225	88.55
Chr1:90500713-90500920	207	93.78
Chr1:90564918-90565138	220	85.59
Chr1:90663140-90663365	225	94.25
Chr1:90689935-90690157	222	92.38
Chr1:91108409-91108622	213	96.26
Chr1:91214168-91214393	225	95.59
Chr1:91303588-91303812	224	96
Chr1:91338207-91338427	220	92.44
Chr1:91618441-91618663	222	84.96
Chr1:91653018-91653244	226	96.48
Chr1:91664819-91665045	226	93.83
Chr1:91684611-91684835	224	96.44
Chr1:91709852-91710060	208	89.1
Chr1:91719854-91720082	228	91.34
Chr1:91726277-91726501	224	92.48
Chr1:91758504-91758660	156	84.81
Chr1:91781057-91781277	220	85.4
Chr1:91800840-91800980	140	84.83
Chr1:91809777-91809992	215	86.7
Chr1:91853097-91853321	224	97.78
Chr1:91924097-91924322	225	95.58
Chr1:91930801-91931024	223	94.22
Chr1:91997528-91997739	211	98.11
Chr1:92008904-92009127	223	95.54
Chr1:92023677-92023885	208	80.65
Chr1:92026145-92026369	224	92.51
Chr1:92048618-92048840	222	84.51
Chr1:92064677-92064903	226	91.63
Chr1:92087230-92087452	222	91.11
Chr1:92091061-92091285	224	95.56
Chr1:92113626-92113851	225	95.58
Chr1:92162833-92163058	225	96.9
Chr1:92165994-92166219	225	96.04
Chr1:92197209-92197431	222	85.53
Chr1:92204105-92204309	204	87.08
Chr1:92240433-92240657	224	82.83
Chr1:92240688-92240913	225	93.36
Chr1:92355066-92355285	219	93.64
Chr1:92448364-92448592	228	93.04
Chr1:92463263-92463487	224	90.27
Chr1:92464730-92464960	230	91.38
Chr1:92474925-92475150	225	92.07
Chr1:92490901-92491127	226	92.95
Chr1:92513325-92513550	225	85.96
Chr1:92536818-92537042	224	94.25
Chr1:92540775-92540961	186	86.46
Chr1:92582685-92582908	223	93.75
Chr1:92583107-92583329	222	93.33
Chr1:92585279-92585502	223	93.78
Chr1:92611451-92611676	225	93.39
Chr1:92649692-92649851	159	78.92
Chr1:92654745-92654965	220	93.24
Chr1:92702845-92703065	220	87.61
Chr1:92713554-92713748	194	92.89
Chr1:92715934-92716161	227	86.9
Chr1:92717905-92718128	223	87.67
Chr1:92727818-92728035	217	89.55
Chr1:92748873-92749097	224	97.78
Chr1:92757597-92757823	226	94.71
Chr1:92779971-92780192	221	90.71
Chr1:92809475-92809700	225	97.79
Chr1:92817967-92818192	225	92.48
Chr1:92869166-92869393	227	94.76
Chr1:92895043-92895266	223	95.54
Chr1:92912493-92912715	222	86.28
Chr1:92914151-92914360	209	90.95
Chr1:92916462-92916688	226	96.04
Chr1:92918635-92918847	212	92.96
Chr1:92927466-92927691	225	94.25
Chr1:92940039-92940265	226	93.39
Chr1:92942267-92942495	228	92.21
Chr1:92947474-92947698	224	89.87
Chr1:93004059-93004284	225	96.9
Chr1:93049284-93049513	229	91.77
Chr1:93074414-93074636	222	93.81
Chr1:93086791-93087016	225	93.81
Chr1:93110349-93110573	224	94.27
Chr1:93114678-93114901	223	94.64
Chr1:93118042-93118267	225	92.92
Chr1:93138505-93138731	226	92.98
Chr1:93273880-93274105	225	95.15
Chr1:93284152-93284363	211	86.98
Chr1:93285373-93285597	224	96
Chr1:93364512-93364722	210	88
Chr1:93390897-93390983	86	87.64
Chr1:93441019-93441242	223	100
Chr1:93477229-93477453	224	97.35
Chr1:93478579-93478774	195	83
Chr1:93572231-93572455	224	96
Chr1:93606734-93606956	222	95.56
Chr1:93640747-93640971	224	94.69
Chr1:93677643-93677867	224	96
Chr1:93677885-93678110	225	95.13
Chr1:93700181-93700406	225	98.23
Chr1:93817855-93818056	201	81.34
Chr1:93892995-93893222	227	89.08
Chr1:93962959-93963176	217	94.09
Chr1:94035158-94035383	225	93.81
Chr1:94076268-94076494	226	93.42
Chr1:94099583-94099650	67	98.53
Chr1:94103347-94103569	222	93.33
Chr1:94110584-94110807	223	87.72
Chr1:94115675-94115886	211	85.19
Chr1:94222647-94222869	222	92.44
Chr1:94430026-94430236	210	95.73
Chr1:94435256-94435477	221	99.1
Chr1:94481283-94481507	224	98.22
Chr1:94589435-94589659	224	99.11
Chr1:94618221-94618444	223	94.69
Chr1:94634176-94634402	226	94.27
Chr1:94679062-94679286	224	91.67
Chr1:94708149-94708376	227	95.18
Chr1:94795353-94795569	216	86.04
Chr1:94833492-94833716	224	97.33
Chr1:95016507-95016731	224	96.46
Chr1:95103206-95103430	224	93.33
Chr1:95169563-95169786	223	96
Chr1:95212754-95212965	211	93.02
Chr1:95371196-95371420	224	92.92
Chr1:95433286-95433511	225	96.9
Chr1:95546772-95547007	235	93.22
Chr1:95597549-95597776	227	93.01
Chr1:95661547-95661772	225	93.81
Chr1:95833051-95833276	225	93.36
Chr1:95896927-95897151	224	97.78
Chr1:96127026-96127255	229	90.43
Chr1:96139574-96139795	221	95.95
Chr1:96261327-96261524	197	81.55
Chr1:96319116-96319340	224	96.44
Chr1:96364070-96364294	224	93.36
Chr1:96436897-96437103	206	87.56
Chr1:96445049-96445274	225	95.13
Chr1:96482133-96482357	224	97.33
Chr1:96581287-96581520	233	93.59
Chr1:96691171-96691381	210	91.11
Chr1:96691606-96691831	225	93.36
Chr1:96721008-96721237	229	89.61
Chr1:96819559-96819787	228	93.45
Chr1:96849680-96849905	225	97.79
Chr1:96956862-96957080	218	85.14
Chr1:96995827-96996043	216	91.74
Chr1:97176498-97176722	224	99.56
Chr1:97209539-97209763	224	94.67
Chr1:97471403-97471627	224	97.78
Chr1:97485062-97485286	224	95.56
Chr1:97514520-97514745	225	95.59
Chr1:97591623-97591830	207	86.26
Chr1:97606225-97606449	224	93.33
Chr1:97612805-97613002	197	80.29
Chr1:97699583-97699805	222	87.61
Chr1:97810411-97810635	224	95.56
Chr1:97835846-97836038	192	83.42
Chr1:97873420-97873647	227	91.7
Chr1:98031800-98031942	142	93.75
Chr1:98292761-98292986	225	96.92
Chr1:98521781-98522006	225	90.31
Chr1:98550782-98551007	225	96.92
Chr1:98632520-98632729	209	94.34
Chr1:98677084-98677305	221	95.56
Chr1:98741383-98741595	212	90.65
Chr1:98893629-98893852	223	95.56
Chr1:98919051-98919277	226	92.07
Chr1:98956645-98956868	223	92.48
Chr1:98984913-98985142	229	84.48
Chr1:98985618-98985842	224	96.46
Chr1:99043404-99043621	217	94.98
Chr1:99152039-99152225	186	84.97
Chr1:99302197-99302421	224	98.67
Chr1:99475608-99475820	212	97.18
Chr1:99512040-99512265	225	96.48
Chr1:99553872-99554091	219	95.11
Chr1:99595148-99595360	212	92.52
Chr1:99630832-99631056	224	93.36
Chr1:99651451-99651674	223	86.52
Chr1:99682219-99682429	210	91.12
Chr1:99697598-99697821	223	93.33
Chr1:99729763-99729988	225	98.23
Chr1:99769748-99769944	196	93.4
Chr1:99819801-99820026	225	94.71
Chr1:99842331-99842556	225	90.71
Chr1:99899554-99899779	225	97.79
Chr1:99951565-99951790	225	97.35
Chr1:100099324-100099531	207	88.84
Chr1:100237852-100238076	224	92.92
Chr1:100269996-100270204	208	92.86
Chr1:100309116-100309341	225	94.25
Chr1:100451912-100452136	224	91.59
Chr1:100456167-100456392	225	97.79
Chr1:100577175-100577384	209	96.19
Chr1:100606452-100606649	197	84
Chr1:100614398-100614609	211	84.58
Chr1:100634266-100634491	225	94.69
Chr1:100673516-100673720	204	84.06
Chr1:100695376-100695600	224	96.04
Chr1:100703616-100703826	210	92.45
Chr1:100762079-100762300	221	88.05
Chr1:100772200-100772425	225	90.71
Chr1:100879689-100879912	223	96.44
Chr1:101005432-101005659	227	91.67
Chr1:101233377-101233604	227	95.61
Chr1:101246220-101246448	228	92.58
Chr1:101635738-101635965	227	90.43
Chr1:101711608-101711833	225	95.58
Chr1:101766522-101766745	223	96.46
Chr1:101905966-101906190	224	97.78
Chr1:101985520-101985743	223	98.22
Chr1:102005619-102005841	222	88.39
Chr1:102128353-102128579	226	98.25
Chr1:102141415-102141637	222	97.33
Chr1:102175175-102175399	224	96.44
Chr1:102192528-102192752	224	96
Chr1:102202108-102202273	165	84.12
Chr1:102395146-102395377	231	92.7
Chr1:102456247-102456468	221	90.18
Chr1:102460568-102460793	225	96.92
Chr1:102495390-102495556	166	98.2
Chr1:102495554-102495584	30	100
Chr1:102620304-102620515	211	97.17
Chr1:102741029-102741225	196	79.9
Chr1:102810903-102811128	225	96.9
Chr1:102876595-102876818	223	94.27
Chr1:102930872-102931090	218	91.32
Chr1:103044847-103045071	224	98.22
Chr1:103099116-103099340	224	96.44
Chr1:103288132-103288359	227	94.74
Chr1:103317862-103318066	204	83.8
Chr1:103515774-103515997	223	97.77
Chr1:103527760-103527983	223	90.71
Chr1:103627489-103627715	226	97.8
Chr1:103632794-103633026	232	88.46
Chr1:103749311-103749536	225	93.42
Chr1:103861276-103861355	79	91.57
Chr1:103905476-103905683	207	84.04
Chr1:103956509-103956730	221	95.07
Chr1:104013880-104014105	225	97.35
Chr1:104352856-104353079	223	92.86
Chr1:104435566-104435790	224	97.78
Chr1:104565846-104566069	223	94.2
Chr1:104592331-104592556	225	96.46
Chr1:104632809-104633025	216	87.5
Chr1:104657126-104657349	223	95.09
[truncated: 43,715 more rows]

## Sheet: 34131 ERE
Table S1B: 34,131 ERE1 loci identified in the horse reference genome sequence with sizes similar
to the ERE1 consensus (225bp ± 10 bp), with minimum identity of 84% to the consensus.
Genomic Coordinates	Length (bp)	Identity to ERE1 consensus (%)
Chr1:27782-28007	225	90.79
Chr1:80060-80284	224	94.69
Chr1:95310-95536	226	95.59
Chr1:110176-110400	224	89.82
Chr1:305736-305961	225	92.92
Chr1:416483-416707	224	97.78
Chr1:523848-524066	218	91.78
Chr1:660825-661051	226	96.48
Chr1:1028306-1028531	225	98.23
Chr1:1496488-1496711	223	90.31
Chr1:1565197-1565421	224	95.56
Chr1:1725006-1725227	221	89.78
Chr1:1771864-1772085	221	92.83
Chr1:1791602-1791823	221	85.53
Chr1:1872337-1872561	224	86.34
Chr1:1910164-1910387	223	96.89
Chr1:2024969-2025196	227	93.01
Chr1:2205891-2206115	224	92
Chr1:2240757-2240984	227	96.93
Chr1:2280273-2280496	223	96.44
Chr1:2551685-2551910	225	95.13
Chr1:2798221-2798445	224	91.56
Chr1:3137518-3137742	224	98.22
Chr1:3211834-3212058	224	97.33
Chr1:3228607-3228826	219	97.29
Chr1:3301193-3301417	224	97.33
Chr1:3307462-3307687	225	92.48
Chr1:3438563-3438790	227	90.79
Chr1:3724515-3724739	224	97.33
Chr1:4154433-4154657	224	96.89
Chr1:4267433-4267657	224	96.44
Chr1:4388432-4388655	223	96.44
Chr1:4429895-4430122	227	93.86
Chr1:4652641-4652866	225	96.02
Chr1:5483781-5484008	227	92.98
Chr1:5582407-5582631	224	96
Chr1:5586842-5587067	225	96.9
Chr1:5683536-5683761	225	95.58
Chr1:5685703-5685927	224	96.89
Chr1:5697474-5697700	226	92.95
Chr1:5747533-5747760	227	92.11
Chr1:5748268-5748492	224	96.89
Chr1:5807707-5807937	230	92.64
Chr1:5841137-5841358	221	96.44
Chr1:6006604-6006828	224	98.22
Chr1:6087782-6088000	218	87.89
Chr1:6195152-6195376	224	97.78
Chr1:6239310-6239539	229	95.22
Chr1:6251966-6252187	221	86.34
Chr1:6260368-6260592	224	97.78
Chr1:6373059-6373284	225	95.13
Chr1:6412708-6412932	224	91.15
Chr1:6441232-6441456	224	97.33
Chr1:6497055-6497278	223	92.04
Chr1:6579740-6579964	224	97.33
Chr1:6598842-6599067	225	96.02
Chr1:6617765-6617989	224	96
Chr1:6657514-6657737	223	97.32
Chr1:6661199-6661425	226	96.92
Chr1:6693410-6693632	222	94.67
Chr1:6740433-6740654	221	97.75
Chr1:6919136-6919360	224	94.22
Chr1:7132159-7132386	227	93.86
Chr1:7191392-7191616	224	91.59
Chr1:7513639-7513863	224	96.89
Chr1:7657731-7657952	221	93.27
Chr1:7676799-7677016	217	87.33
Chr1:7752384-7752609	225	93.81
Chr1:7812317-7812543	226	93.01
Chr1:8070861-8071085	224	98.22
Chr1:8088331-8088550	219	97.27
Chr1:8152317-8152542	225	96.02
Chr1:8187021-8187242	221	95.56
Chr1:8222160-8222384	224	92
Chr1:8283569-8283792	223	93.75
Chr1:8470658-8470883	225	96.02
Chr1:8532369-8532593	224	96.44
Chr1:8559869-8560093	224	92.92
Chr1:8668891-8669116	225	95.58
Chr1:8706419-8706646	227	93.42
Chr1:8728946-8729169	223	95.11
Chr1:8797495-8797719	224	95.13
Chr1:9022310-9022535	225	93.36
Chr1:9057879-9058104	225	96.9
Chr1:9090094-9090318	224	97.33
Chr1:9662502-9662718	216	85.39
Chr1:9746367-9746593	226	95.59
Chr1:9759453-9759670	217	92.66
Chr1:9812230-9812455	225	96.48
Chr1:9931775-9932000	225	94.27
Chr1:9947010-9947231	221	95.95
Chr1:10080179-10080403	224	96.44
Chr1:10117727-10117954	227	95.18
Chr1:10124108-10124332	224	96.44
Chr1:10150517-10150741	224	96.44
Chr1:10336371-10336596	225	98.67
Chr1:10362026-10362248	222	99.1
Chr1:10389841-10390060	219	90.99
Chr1:10498658-10498883	225	94.69
Chr1:10511485-10511716	231	94.83
Chr1:10533588-10533813	225	98.23
Chr1:10583181-10583407	226	92.51
Chr1:10585231-10585449	218	95.89
Chr1:10625357-10625582	225	96.02
Chr1:10726432-10726657	225	96.9
Chr1:10802623-10802844	221	86.73
Chr1:10848773-10848996	223	95.09
Chr1:10948440-10948658	218	97.26
Chr1:11093674-11093898	224	98.22
Chr1:11116625-11116845	220	93.33
Chr1:11190856-11191082	226	94.74
Chr1:11201926-11202151	225	85.09
Chr1:11404042-11404267	225	95.13
Chr1:11551427-11551650	223	96.89
Chr1:11646278-11646501	223	96
Chr1:11691290-11691515	225	95.58
Chr1:11819776-11820001	225	96.46
Chr1:11939845-11940070	225	97.35
Chr1:11955187-11955412	225	94.27
Chr1:12060042-12060268	226	94.27
Chr1:12114948-12115171	223	96
Chr1:12169045-12169266	221	86.16
Chr1:12208572-12208796	224	96.44
Chr1:12327230-12327455	225	91.27
Chr1:12335525-12335750	225	95.58
Chr1:12398898-12399123	225	96.46
Chr1:12470042-12470259	217	88.6
Chr1:12609246-12609470	224	98.22
Chr1:12637138-12637363	225	96.46
Chr1:12738570-12738794	224	94.22
Chr1:12794295-12794520	225	95.13
Chr1:12840156-12840380	224	95.11
Chr1:12855054-12855279	225	95.58
Chr1:12904986-12905213	227	96.05
Chr1:13023040-13023259	219	84.44
Chr1:13085003-13085229	226	93.83
Chr1:13151329-13151553	224	91.59
Chr1:13193104-13193329	225	92.51
Chr1:13259661-13259887	226	95.15
Chr1:13261670-13261895	225	95.13
Chr1:13267622-13267841	219	93.67
Chr1:13275026-13275254	228	94.32
Chr1:13282927-13283152	225	84.78
Chr1:13301329-13301553	224	92.44
Chr1:13565518-13565743	225	98.23
Chr1:13698778-13699003	225	96.46
Chr1:13706459-13706683	224	94.22
Chr1:13753272-13753499	227	95.61
Chr1:13795247-13795472	225	94.27
Chr1:13834453-13834677	224	100
Chr1:13855402-13855626	224	90.79
Chr1:13882487-13882711	224	92.48
Chr1:14011136-14011365	229	93.51
Chr1:14025043-14025268	225	96.9
Chr1:14026858-14027083	225	92.07
Chr1:14173418-14173642	224	96.44
Chr1:14194142-14194369	227	92.11
Chr1:14218736-14218960	224	96.89
Chr1:14293576-14293800	224	92.44
Chr1:14511472-14511693	221	97.75
Chr1:14709213-14709441	228	95.2
Chr1:14728591-14728812	221	92.83
Chr1:14779692-14779919	227	91.7
Chr1:14855050-14855274	224	98.22
Chr1:14863633-14863856	223	93.36
Chr1:14903339-14903564	225	95.58
Chr1:15092976-15093201	225	94.25
Chr1:15122381-15122605	224	95.59
Chr1:15166367-15166592	225	93.36
Chr1:15218364-15218587	223	96.44
Chr1:15330713-15330933	220	93.67
Chr1:15344472-15344696	224	95.11
Chr1:15396556-15396778	222	84
Chr1:15402531-15402755	224	98.67
Chr1:15411148-15411372	224	94.22
Chr1:15577306-15577530	224	96.89
Chr1:15694322-15694548	226	96.92
Chr1:15856981-15857206	225	97.35
Chr1:15873463-15873687	224	98.22
Chr1:15939328-15939552	224	95.56
Chr1:16058790-16059011	221	97.3
Chr1:16223244-16223469	225	96.02
Chr1:16311935-16312160	225	95.13
Chr1:16324668-16324893	225	95.13
Chr1:16441819-16442047	228	96.94
Chr1:16448181-16448404	223	95.11
Chr1:16451923-16452147	224	93.78
Chr1:16502269-16502493	224	97.78
Chr1:16539411-16539636	225	96.9
Chr1:16602053-16602268	215	93.06
Chr1:16603170-16603393	223	96
Chr1:16728850-16729074	224	98.22
Chr1:16754469-16754693	224	92.48
Chr1:16832630-16832849	219	89.59
Chr1:16863828-16864052	224	93.36
Chr1:16941109-16941334	225	92.92
Chr1:16953996-16954220	224	98.67
Chr1:16996254-16996478	224	94.71
Chr1:17071516-17071734	218	93.36
Chr1:17164123-17164350	227	89.52
Chr1:17210207-17210432	225	91.59
Chr1:17233190-17233410	220	88.84
Chr1:17347449-17347666	217	94.04
Chr1:17616240-17616466	226	92.54
Chr1:17689843-17690067	224	96.89
Chr1:17859761-17859985	224	96.89
Chr1:18034380-18034604	224	97.78
Chr1:18155966-18156191	225	95.58
Chr1:18181106-18181329	223	93.33
Chr1:18526245-18526470	225	96.9
Chr1:18664887-18665105	218	96.35
Chr1:18712859-18713085	226	94.71
Chr1:18795035-18795260	225	94.69
Chr1:18826781-18827005	224	91.59
Chr1:18953980-18954205	225	96.9
Chr1:18961203-18961427	224	95.58
Chr1:18989747-18989978	231	93.1
Chr1:19028089-19028311	222	86.34
Chr1:19031436-19031660	224	96.44
Chr1:19137141-19137365	224	93.33
Chr1:19523215-19523440	225	96.46
Chr1:19560131-19560355	224	95.13
Chr1:19603782-19604005	223	96.02
Chr1:19657919-19658146	227	95.61
Chr1:19658646-19658869	223	97.32
Chr1:19698777-19699000	223	95.56
Chr1:19740152-19740377	225	97.35
Chr1:19752104-19752322	218	92.24
Chr1:20305214-20305435	221	93.36
Chr1:20428934-20429157	223	97.77
Chr1:20461975-20462200	225	94.69
Chr1:20472535-20472757	222	93.27
Chr1:20577413-20577635	222	95.56
Chr1:20612079-20612298	219	91.4
Chr1:20727347-20727574	227	91.7
Chr1:20757024-20757248	224	96.9
Chr1:20767901-20768126	225	96.9
Chr1:20809976-20810200	224	96
Chr1:20814239-20814459	220	84.96
Chr1:20878652-20878878	226	93.86
Chr1:20955150-20955375	225	91.63
Chr1:21206636-21206861	225	92.92
Chr1:21219387-21219611	224	98.67
Chr1:21321175-21321397	222	94.69
Chr1:21324440-21324663	223	95.09
Chr1:21353720-21353946	226	96.04
Chr1:21355990-21356215	225	95.13
Chr1:21491888-21492112	224	96.44
Chr1:21722492-21722718	226	96.48
Chr1:21750452-21750677	225	92.48
Chr1:21840167-21840391	224	97.33
Chr1:22050863-22051087	224	95.56
Chr1:22080557-22080781	224	98.67
Chr1:22084461-22084689	228	96.07
Chr1:22198531-22198755	224	93.33
Chr1:22214755-22214975	220	91.4
Chr1:22296259-22296481	222	94.64
Chr1:22488139-22488364	225	93.36
Chr1:22614243-22614463	220	93.67
Chr1:22687126-22687354	228	92.14
Chr1:22785188-22785413	225	96.02
Chr1:22902751-22902977	226	93.42
Chr1:22986355-22986581	226	93.42
Chr1:23039480-23039703	223	96.89
Chr1:23057976-23058200	224	94.25
Chr1:23157323-23157548	225	92.95
Chr1:23174084-23174312	228	87.77
Chr1:23209114-23209335	221	93.33
Chr1:23243696-23243919	223	96.44
Chr1:23285079-23285303	224	93.81
Chr1:23308575-23308794	219	91.44
Chr1:23437747-23437972	225	92.92
Chr1:23442899-23443122	223	93.36
Chr1:23475565-23475787	222	96.41
Chr1:23553237-23553461	224	91.59
Chr1:23591653-23591873	220	89.69
Chr1:23792995-23793220	225	92.04
Chr1:23853991-23854217	226	95.59
Chr1:23873582-23873808	226	97.8
Chr1:24027530-24027748	218	94.59
Chr1:24086422-24086646	224	98.67
Chr1:24242529-24242752	223	98.22
Chr1:24321906-24322133	227	85.22
Chr1:24340928-24341151	223	92
Chr1:24370921-24371140	219	91.82
Chr1:24438220-24438445	225	96.9
Chr1:24540029-24540251	222	97.76
Chr1:24655899-24656120	221	92.89
Chr1:24666975-24667198	223	97.33
Chr1:24787583-24787808	225	93.36
Chr1:24814516-24814735	219	91.4
Chr1:24895130-24895354	224	97.78
Chr1:24960195-24960417	222	96.41
Chr1:25005590-25005811	221	93.33
Chr1:25042639-25042865	226	94.3
Chr1:25160882-25161106	224	98.67
Chr1:25341714-25341940	226	95.59
Chr1:25395057-25395283	226	95.15
Chr1:25578560-25578786	226	94.27
Chr1:25637355-25637579	224	96.89
Chr1:25685543-25685769	226	94.74
Chr1:25700662-25700878	216	94.01
Chr1:25713032-25713257	225	91.59
Chr1:25899797-25900021	224	96.44
Chr1:25930671-25930896	225	95.58
Chr1:25935442-25935666	224	97.33
Chr1:26077380-26077604	224	97.35
Chr1:26297996-26298220	224	98.22
Chr1:26377112-26377337	225	95.13
Chr1:26398045-26398269	224	98.67
Chr1:26421020-26421248	228	96.09
Chr1:26463454-26463678	224	98.22
Chr1:26499890-26500115	225	94.27
Chr1:26593355-26593574	219	90.54
Chr1:26698606-26698828	222	88.05
Chr1:26813126-26813353	227	93.04
Chr1:26848132-26848356	224	85.02
Chr1:26855917-26856142	225	98.23
Chr1:26878139-26878363	224	96
Chr1:27007144-27007366	222	87.72
Chr1:27015062-27015285	223	87.72
Chr1:27129851-27130080	229	92.21
Chr1:27140999-27141224	225	85.59
Chr1:27194982-27195206	224	97.33
Chr1:27299959-27300183	224	94.67
Chr1:27301469-27301687	218	92.73
Chr1:27349967-27350188	221	87.17
Chr1:27375603-27375820	217	87.89
Chr1:27396699-27396923	224	93.78
Chr1:27515299-27515514	215	93.09
Chr1:27545672-27545891	219	95.45
Chr1:27588859-27589083	224	95.13
Chr1:27604721-27604938	217	91.59
Chr1:27622598-27622823	225	95.58
Chr1:27636911-27637135	224	96.02
Chr1:27711232-27711451	219	85.84
Chr1:27848072-27848293	221	95.52
Chr1:27869858-27870083	225	95.58
Chr1:27870176-27870400	224	97.33
Chr1:27900059-27900287	228	92.14
Chr1:27918082-27918306	224	92
Chr1:27936878-27937095	217	85.27
Chr1:27937164-27937387	223	92.48
Chr1:27938237-27938462	225	95.13
Chr1:27953299-27953519	220	87.11
Chr1:27968026-27968252	226	94.27
Chr1:27976434-27976667	233	91.03
Chr1:28012235-28012462	227	91.27
Chr1:28045354-28045581	227	92.54
Chr1:28061948-28062170	222	84.58
Chr1:28092416-28092640	224	96.44
Chr1:28094061-28094285	224	98.67
Chr1:28096330-28096554	224	98.67
Chr1:28180450-28180676	226	93.39
Chr1:28184243-28184469	226	93.45
Chr1:28229822-28230042	220	91.19
Chr1:28333503-28333726	223	85.02
Chr1:28366447-28366669	222	96.88
Chr1:28408635-28408861	226	97.36
Chr1:28544058-28544284	226	94.71
Chr1:28579605-28579827	222	92.04
Chr1:28580806-28581029	223	84.72
Chr1:28590026-28590251	225	97.35
Chr1:28613258-28613482	224	96
Chr1:28615448-28615670	222	91.07
Chr1:28618685-28618907	222	94.67
Chr1:28626868-28627097	229	96.09
Chr1:28674525-28674753	228	94.32
Chr1:28680719-28680947	228	93.45
Chr1:28700567-28700788	221	84.38
Chr1:28751785-28752007	222	85.78
Chr1:28799732-28799956	224	96
Chr1:28810243-28810460	217	86.22
Chr1:28947186-28947420	234	87.66
Chr1:28950377-28950603	226	92.11
Chr1:28956224-28956452	228	91.74
Chr1:29093675-29093899	224	86.78
Chr1:29170929-29171153	224	96
Chr1:29256959-29257181	222	94.17
Chr1:29298066-29298290	224	95.11
Chr1:29299293-29299518	225	95.59
Chr1:29379244-29379465	221	86.61
Chr1:29392929-29393157	228	90.39
Chr1:29489683-29489904	221	92.83
Chr1:29497321-29497546	225	86.21
Chr1:29540974-29541195	221	88.5
Chr1:29543434-29543658	224	85.65
Chr1:29584647-29584874	227	95.61
Chr1:29623428-29623652	224	92.48
Chr1:29678375-29678602	227	94.78
Chr1:29691205-29691431	226	93.83
Chr1:29745529-29745754	225	96.9
Chr1:29816783-29817007	224	94.67
Chr1:29819079-29819302	223	94.67
Chr1:29902262-29902486	224	98.22
Chr1:30009604-30009828	224	96.46
Chr1:30013370-30013594	224	98.67
Chr1:30081111-30081327	216	85.91
Chr1:30175214-30175437	223	94.2
Chr1:30214941-30215167	226	95.15
Chr1:30220189-30220413	224	96
Chr1:30279680-30279902	222	88
Chr1:30295926-30296149	223	97.78
Chr1:30320243-30320466	223	92.92
Chr1:30339055-30339282	227	92.98
Chr1:30575980-30576195	215	91.71
Chr1:30619193-30619413	220	93.69
Chr1:30626248-30626470	222	90.27
Chr1:30731282-30731510	228	92.14
Chr1:30864871-30865093	222	93.3
Chr1:30902063-30902288	225	96.46
Chr1:31054138-31054363	225	97.35
Chr1:31182981-31183207	226	93.39
Chr1:31211137-31211362	225	92.04
Chr1:31242881-31243107	226	91.67
Chr1:31310888-31311109	221	92
Chr1:31369890-31370114	224	97.78
Chr1:31454136-31454361	225	98.23
Chr1:31605521-31605747	226	91.63
Chr1:31638482-31638703	221	95.95
Chr1:31653009-31653229	220	97.74
Chr1:31670539-31670763	224	96.89
Chr1:31677479-31677698	219	94.12
Chr1:31692886-31693106	220	95.07
Chr1:31713800-31714026	226	96.04
Chr1:31719546-31719770	224	95.58
Chr1:31792865-31793090	225	94.69
Chr1:31816955-31817180	225	98.23
Chr1:31846714-31846933	219	91.89
Chr1:31945219-31945447	228	92.14
Chr1:31958311-31958536	225	93.81
Chr1:31978604-31978831	227	93.89
Chr1:32027413-32027638	225	95.15
Chr1:32232170-32232388	218	98.17
Chr1:32264588-32264812	224	93.81
Chr1:32297881-32298098	217	92.89
Chr1:32306973-32307197	224	98.67
Chr1:32332905-32333128	223	94.64
Chr1:32351044-32351268	224	95.56
Chr1:32375291-32375513	222	93.72
Chr1:32399480-32399700	220	95.93
Chr1:32521423-32521642	219	95
Chr1:32713908-32714132	224	93.39
Chr1:32722243-32722469	226	94.74
Chr1:32769187-32769412	225	95.58
Chr1:32920162-32920387	225	96.9
Chr1:32962872-32963097	225	92.48
Chr1:33030853-33031077	224	97.78
Chr1:33117009-33117235	226	94.71
Chr1:33144076-33144298	222	93.27
Chr1:33182199-33182423	224	98.22
Chr1:33189527-33189751	224	92.92
Chr1:33216925-33217149	224	93.36
Chr1:33241430-33241655	225	94.69
Chr1:33245205-33245430	225	94.69
Chr1:33255135-33255359	224	94.22
Chr1:33331242-33331464	222	85.65
Chr1:33371970-33372202	232	93.56
Chr1:33372611-33372841	230	92.64
Chr1:33391022-33391238	216	86.36
Chr1:33417289-33417517	228	95.2
Chr1:33436660-33436884	224	97.78
Chr1:33560479-33560703	224	99.56
Chr1:33626444-33626668	224	97.79
Chr1:33907467-33907691	224	95.13
Chr1:33959048-33959278	230	91.34
Chr1:33974244-33974472	228	90.99
Chr1:34097202-34097425	223	95.58
Chr1:34162981-34163205	224	93.81
Chr1:34301794-34302018	224	99.56
Chr1:34309570-34309797	227	95.61
Chr1:34319435-34319660	225	95.13
Chr1:34435150-34435377	227	89.96
Chr1:34477859-34478082	223	96.46
Chr1:34484702-34484929	227	96.05
Chr1:34493173-34493402	229	94.35
Chr1:34512207-34512432	225	95.58
Chr1:34515527-34515751	224	97.78
Chr1:34607835-34608059	224	96.44
Chr1:34619834-34620058	224	95.56
Chr1:34625280-34625503	223	94.67
Chr1:34628259-34628483	224	97.78
Chr1:34689485-34689710	225	94.69
Chr1:34695442-34695666	224	87.72
Chr1:34695932-34696159	227	94.32
Chr1:34712888-34713112	224	90.79
Chr1:34743497-34743720	223	91.15
Chr1:34798962-34799182	220	89.91
Chr1:34820792-34821015	223	95.11
Chr1:34907896-34908120	224	95.56
Chr1:35025422-35025644	222	95.52
Chr1:35138172-35138396	224	96.89
Chr1:35142074-35142298	224	99.11
Chr1:35146292-35146515	223	97.78
Chr1:35152659-35152886	227	90.91
Chr1:35179345-35179568	223	93.78
Chr1:35182389-35182613	224	96.9
Chr1:35215555-35215781	226	93.83
Chr1:35246235-35246452	217	86.49
Chr1:35305448-35305673	225	90.71
Chr1:35359121-35359345	224	94.69
Chr1:35368367-35368591	224	95.56
Chr1:35391991-35392215	224	95.11
Chr1:35419309-35419536	227	93.42
Chr1:35449165-35449380	215	94.44
Chr1:35514592-35514807	215	90.28
Chr1:35572030-35572257	227	90.79
Chr1:35573351-35573579	228	90.43
Chr1:35577193-35577414	221	96.86
Chr1:35690763-35690984	221	95.52
Chr1:35798000-35798224	224	99.11
Chr1:35861378-35861601	223	91.56
Chr1:35949267-35949492	225	95.13
Chr1:35967318-35967543	225	96.46
Chr1:36028166-36028391	225	95.58
Chr1:36051051-36051280	229	93.91
Chr1:36075985-36076208	223	92.92
Chr1:36084579-36084801	222	84.85
Chr1:36108506-36108731	225	93.36
Chr1:36244068-36244287	219	90.18
Chr1:36268392-36268608	216	91.74
Chr1:36338612-36338834	222	94.62
Chr1:36346217-36346440	223	96
Chr1:36348513-36348740	227	84.19
Chr1:36361583-36361800	217	86.82
Chr1:36419272-36419500	228	93.48
Chr1:36444890-36445115	225	94.27
Chr1:36466147-36466370	223	92.86
Chr1:36469737-36469959	222	92.89
Chr1:36548958-36549184	226	95.15
Chr1:36568553-36568783	230	90.48
Chr1:36597169-36597394	225	96.9
Chr1:36599037-36599260	223	94.67
Chr1:36606412-36606635	223	94.64
Chr1:36608960-36609188	228	86.09
Chr1:36685462-36685686	224	87.39
Chr1:36787304-36787530	226	94.71
Chr1:36818503-36818731	228	93.48
Chr1:36829719-36829942	223	93.75
Chr1:36859916-36860140	224	97.33
Chr1:36937130-36937353	223	96.44
Chr1:36938843-36939067	224	96.89
Chr1:36965115-36965340	225	96.46
Chr1:36974064-36974289	225	98.23
Chr1:37045370-37045593	223	93.3
Chr1:37180830-37181054	224	97.78
Chr1:37213473-37213697	224	97.33
Chr1:37224170-37224394	224	94.22
Chr1:37243778-37244004	226	92.14
Chr1:37299553-37299777	224	98.22
Chr1:37307446-37307670	224	97.33
Chr1:37325410-37325633	223	98.67
Chr1:37393502-37393726	224	96
Chr1:37515325-37515546	221	99.55
Chr1:37517408-37517633	225	96.46
Chr1:37557216-37557440	224	96.44
Chr1:37717604-37717829	225	94.25
Chr1:37760122-37760344	222	96.44
Chr1:37763359-37763583	224	95.13
Chr1:37846429-37846653	224	95.11
Chr1:37970974-37971197	223	96.43
Chr1:38058295-38058520	225	96.02
Chr1:38074465-38074685	220	93.21
Chr1:38120359-38120583	224	96.44
Chr1:38459076-38459297	221	95.5
Chr1:38461562-38461786	224	92.92
Chr1:38505462-38505684	222	85.96
Chr1:38578458-38578681	223	93.81
Chr1:38633971-38634197	226	95.59
Chr1:38634206-38634430	224	96.9
Chr1:38635410-38635634	224	96.44
Chr1:38659821-38660047	226	93.39
Chr1:38720833-38721052	219	92.44
Chr1:38753645-38753866	221	88.94
Chr1:38774475-38774703	228	91.74
Chr1:38838184-38838416	232	90.13
Chr1:39021277-39021501	224	98.67
Chr1:39073526-39073751	225	96.9
Chr1:39166991-39167215	224	94.25
Chr1:39473632-39473856	224	93.81
Chr1:39482514-39482734	220	90.18
Chr1:39490066-39490292	226	92.95
Chr1:39632390-39632612	222	99.1
Chr1:39634351-39634575	224	98.22
Chr1:39635492-39635716	224	97.33
Chr1:39676486-39676711	225	96.48
Chr1:39715920-39716145	225	93.36
Chr1:39724497-39724720	223	96.44
Chr1:39750386-39750609	223	92.44
Chr1:39833020-39833244	224	93.33
Chr1:39976917-39977138	221	95.5
Chr1:40224983-40225207	224	98.67
Chr1:40320858-40321083	225	94.71
Chr1:40541950-40542172	222	99.1
Chr1:40593171-40593401	230	93.07
Chr1:40630368-40630592	224	96.44
Chr1:40633446-40633671	225	92.11
Chr1:40689152-40689371	219	94.57
Chr1:40714070-40714291	221	84.07
Chr1:40752466-40752695	229	92.17
Chr1:40821733-40821959	226	93.42
Chr1:40830245-40830469	224	96
Chr1:40860086-40860312	226	96.04
Chr1:40870693-40870916	223	94.67
Chr1:40948214-40948437	223	84.14
Chr1:40951263-40951488	225	93.81
Chr1:40965245-40965469	224	97.78
Chr1:40991405-40991626	221	84.58
Chr1:40992995-40993218	223	97.77
Chr1:41058236-41058461	225	96.02
Chr1:41112701-41112926	225	94.27
Chr1:41160143-41160367	224	92.44
Chr1:41174166-41174387	221	95.52
Chr1:41304572-41304793	221	96.43
Chr1:41398783-41399009	226	95.61
Chr1:41428924-41429148	224	97.78
Chr1:41461447-41461668	221	94.67
Chr1:41622317-41622542	225	88.55
Chr1:41675715-41675945	230	93.07
Chr1:41748939-41749164	225	95.58
Chr1:41757806-41758030	224	96
Chr1:41800966-41801193	227	91.23
Chr1:41885332-41885555	223	98.67
Chr1:41918223-41918446	223	93.3
Chr1:41979957-41980179	222	95.54
Chr1:42059977-42060200	223	85.46
Chr1:42130822-42131046	224	92.07
Chr1:42177419-42177643	224	97.78
Chr1:42314223-42314449	226	94.71
Chr1:42331088-42331312	224	97.78
Chr1:42367912-42368136	224	98.67
Chr1:42414519-42414743	224	96.44
Chr1:42424635-42424858	223	98.21
Chr1:42430367-42430589	222	93.33
Chr1:42859230-42859454	224	97.33
Chr1:42899195-42899417	222	95.07
Chr1:43008916-43009141	225	93.42
Chr1:43102806-43103023	217	88.46
Chr1:43150678-43150898	220	89.29
Chr1:43198633-43198863	230	94.81
Chr1:43339050-43339269	219	91.4
Chr1:43370979-43371204	225	96.46
Chr1:43386876-43387100	224	97.78
Chr1:43429780-43430003	223	86.78
Chr1:43430012-43430233	221	96.4
Chr1:43446190-43446416	226	92.07
Chr1:43454134-43454351	217	90.71
Chr1:43500574-43500798	224	94.67
Chr1:43540110-43540326	216	87.78
Chr1:43555782-43556006	224	89.82
Chr1:43654243-43654469	226	95.59
Chr1:43665355-43665578	223	95.58
Chr1:43701884-43702105	221	86.28
Chr1:43733554-43733779	225	93.81
Chr1:43746537-43746760	223	89.33
Chr1:43778789-43779010	221	97.76
Chr1:43807386-43807610	224	95.58
Chr1:43879345-43879566	221	86.78
Chr1:44042976-44043198	222	95.54
Chr1:44059716-44059944	228	93.45
Chr1:44115587-44115811	224	97.33
Chr1:44128822-44129047	225	95.13
Chr1:44219985-44220209	224	96
Chr1:44244905-44245129	224	95.11
Chr1:44360152-44360376	224	92.48
Chr1:44851107-44851334	227	96.93
Chr1:44964038-44964255	217	85.09
Chr1:44970017-44970241	224	94.22
Chr1:45015016-45015241	225	99.12
Chr1:45032825-45033049	224	97.33
Chr1:45211639-45211865	226	93.01
Chr1:45354393-45354617	224	96.46
Chr1:45555517-45555741	224	97.33
Chr1:45629577-45629804	227	92.17
Chr1:45632604-45632829	225	93.39
Chr1:45827128-45827352	224	92.48
Chr1:45948441-45948665	224	94.67
Chr1:45963440-45963662	222	87.17
Chr1:45984164-45984390	226	92.54
Chr1:45989461-45989684	223	96.89
Chr1:46084137-46084361	224	92.92
Chr1:46120787-46121010	223	94.2
Chr1:46360145-46360369	224	96
Chr1:46373496-46373727	231	91.42
Chr1:46406925-46407148	223	98.67
Chr1:46442546-46442770	224	98.22
Chr1:46465175-46465400	225	96.46
Chr1:46496757-46496981	224	98.22
Chr1:46507646-46507870	224	89.52
Chr1:46520766-46520996	230	92.64
Chr1:46554491-46554715	224	95.56
Chr1:46598186-46598408	222	94.22
Chr1:46743230-46743454	224	96.9
Chr1:46824654-46824878	224	97.78
Chr1:46902842-46903066	224	92.07
Chr1:46923893-46924117	224	97.33
Chr1:46958659-46958880	221	90.22
Chr1:46980247-46980471	224	91.19
Chr1:47005195-47005419	224	96.02
Chr1:47011490-47011706	216	90.83
Chr1:47079397-47079623	226	91.19
Chr1:47110595-47110824	229	95.65
Chr1:47134258-47134482	224	93.36
Chr1:47200676-47200902	226	94.71
Chr1:47324789-47325011	222	94.17
Chr1:47354409-47354633	224	99.56
Chr1:47540623-47540846	223	94.22
Chr1:47579417-47579641	224	91.56
Chr1:47626021-47626243	222	86.28
Chr1:47655366-47655590	224	97.35
Chr1:47671987-47672212	225	90.31
Chr1:47689353-47689577	224	93.39
Chr1:47755744-47755966	222	91.48
Chr1:47893168-47893393	225	95.13
Chr1:47901416-47901641	225	95.58
Chr1:48029716-48029941	225	97.35
Chr1:48030388-48030614	226	95.59
Chr1:48034499-48034727	228	93.89
Chr1:48036133-48036358	225	94.69
Chr1:48057630-48057851	221	85.84
Chr1:48076204-48076428	224	98.22
Chr1:48107364-48107586	222	93.33
Chr1:48120327-48120549	222	92
Chr1:48122932-48123156	224	96.02
Chr1:48137324-48137548	224	95.58
Chr1:48176565-48176789	224	96.44
Chr1:48278035-48278259	224	97.33
Chr1:48350744-48350968	224	97.78
Chr1:48373345-48373565	220	94.14
Chr1:48373913-48374133	220	85.71
Chr1:48448066-48448290	224	94.25
Chr1:48472162-48472388	226	96.04
Chr1:48479354-48479572	218	84.44
Chr1:48490567-48490791	224	90.75
Chr1:48500851-48501072	221	93.3
Chr1:48523086-48523306	220	93.21
Chr1:48544185-48544410	225	94.25
Chr1:48549259-48549478	219	90.95
Chr1:48567266-48567491	225	92.54
Chr1:48628504-48628725	221	86.67
Chr1:48659305-48659530	225	95.13
Chr1:48714297-48714519	222	91.59
Chr1:48800071-48800291	220	95.5
Chr1:48803210-48803430	220	94.14
Chr1:48839020-48839245	225	94.3
Chr1:48904798-48905019	221	90.18
Chr1:49028420-49028645	225	95.58
Chr1:49045301-49045526	225	93.36
Chr1:49090259-49090484	225	96.46
Chr1:49134272-49134497	225	91.19
Chr1:49184659-49184881	222	94.17
Chr1:49197775-49197999	224	95.58
Chr1:49200123-49200339	216	91.4
Chr1:49255028-49255251	223	96
Chr1:49293727-49293946	219	92.34
Chr1:49425698-49425922	224	92.04
Chr1:49447211-49447436	225	93.83
Chr1:49482632-49482860	228	93.01
Chr1:49526511-49526735	224	92.44
Chr1:49684753-49684985	232	90.99
Chr1:49815543-49815768	225	92.95
Chr1:49867232-49867461	229	94.35
Chr1:49877579-49877796	217	93.61
Chr1:49947155-49947374	219	92.89
Chr1:49982354-49982579	225	97.79
Chr1:50014704-50014929	225	96.02
Chr1:50045464-50045688	224	98.22
Chr1:50046559-50046785	226	94.27
Chr1:50140350-50140578	228	93.01
Chr1:50215514-50215739	225	97.35
Chr1:50323592-50323816	224	96.44
Chr1:50394510-50394732	222	95.11
Chr1:50413948-50414173	225	93.81
Chr1:50426395-50426620	225	95.58
Chr1:50450131-50450355	224	94.22
Chr1:50533375-50533598	223	93.81
Chr1:50568084-50568301	217	91.32
Chr1:50569915-50570139	224	97.78
Chr1:50631831-50632057	226	94.71
Chr1:50737569-50737794	225	95.58
Chr1:50760756-50760984	228	92.58
Chr1:50859428-50859653	225	97.79
Chr1:50942023-50942247	224	96
Chr1:51041002-51041223	221	86.61
Chr1:51152800-51153024	224	93.83
Chr1:51322580-51322801	221	96
Chr1:51357473-51357698	225	89.04
Chr1:51464202-51464426	224	93.33
Chr1:51471186-51471408	222	94.67
Chr1:51554549-51554773	224	96.02
Chr1:51599462-51599686	224	95.11
Chr1:51615864-51616087	223	94.22
Chr1:51811080-51811304	224	95.13
Chr1:51897892-51898117	225	90.75
Chr1:52214957-52215182	225	96.9
Chr1:52234757-52234977	220	96.85
Chr1:52245663-52245887	224	95.58
Chr1:52262396-52262620	224	90.71
Chr1:52267591-52267810	219	86.34
Chr1:52338456-52338683	227	93.42
Chr1:52374374-52374598	224	96.44
Chr1:52388102-52388325	223	93.3
Chr1:52402913-52403137	224	94.69
Chr1:52460389-52460616	227	86.58
Chr1:52578538-52578760	222	89.82
Chr1:52581779-52582014	235	93.64
Chr1:52601391-52601615	224	92.04
Chr1:52649236-52649462	226	94.3
Chr1:52688078-52688299	221	95.52
Chr1:52846984-52847208	224	97.78
Chr1:52857126-52857350	224	93.36
Chr1:52860875-52861099	224	93.81
Chr1:52904480-52904697	217	85.65
Chr1:52961154-52961377	223	94.67
Chr1:53022656-53022878	222	97.31
Chr1:53028784-53029008	224	98.67
Chr1:53076053-53076277	224	95.58
Chr1:53214402-53214626	224	97.33
Chr1:53338729-53338956	227	94.3
Chr1:53439237-53439462	225	91.67
Chr1:53478347-53478572	225	91.19
Chr1:53637071-53637291	220	97.29
Chr1:53637698-53637918	220	87.56
Chr1:53815144-53815369	225	95.58
Chr1:53880293-53880517	224	91.19
Chr1:54006258-54006476	218	90.91
Chr1:54112894-54113118	224	94.25
Chr1:54378535-54378760	225	95.58
Chr1:54404049-54404273	224	92.48
Chr1:54561263-54561489	226	94.3
Chr1:54683641-54683866	225	98.23
Chr1:54834508-54834737	229	91.77
Chr1:54935445-54935668	223	89.38
Chr1:55023369-55023592	223	92.04
Chr1:55171794-55172015	221	85.9
Chr1:55303449-55303674	225	95.13
Chr1:55426417-55426642	225	94.25
Chr1:55482286-55482515	229	93.48
Chr1:55497147-55497366	219	85.4
Chr1:55545669-55545891	222	91.52
Chr1:55559700-55559924	224	97.78
Chr1:55566998-55567223	225	94.69
Chr1:55686806-55687030	224	95.11
Chr1:55689746-55689972	226	94.27
Chr1:55762194-55762418	224	90.27
Chr1:56033862-56034086	224	94.22
Chr1:56094699-56094926	227	96.49
Chr1:56101292-56101517	225	96.92
Chr1:56184535-56184759	224	93.39
Chr1:56197142-56197368	226	93.39
Chr1:56249361-56249586	225	96.46
Chr1:56253075-56253300	225	94.71
Chr1:56329942-56330168	226	93.39
Chr1:56349805-56350031	226	95.15
Chr1:56417727-56417951	224	96.44
Chr1:56467347-56467574	227	92.54
Chr1:56551938-56552162	224	94.69
Chr1:56572226-56572443	217	92.89
Chr1:56618984-56619210	226	96.92
Chr1:56693581-56693804	223	85.46
Chr1:56716623-56716845	222	84.07
Chr1:56755647-56755865	218	95.48
Chr1:56757790-56758016	226	92.11
Chr1:56850057-56850281	224	96
Chr1:56856141-56856357	216	88.24
Chr1:56859386-56859611	225	94.27
Chr1:56878219-56878445	226	91.63
Chr1:56907923-56908146	223	94.64
Chr1:56932177-56932402	225	93.36
Chr1:56934295-56934518	223	87.67
Chr1:56943413-56943638	225	92.04
Chr1:56953964-56954196	232	88.56
Chr1:57002531-57002756	225	96.02
Chr1:57037439-57037661	222	94.62
Chr1:57052372-57052596	224	90.71
Chr1:57075656-57075880	224	98.22
Chr1:57285851-57286073	222	87.17
Chr1:57289677-57289900	223	96.44
Chr1:57312997-57313221	224	95.11
Chr1:57362360-57362585	225	92.92
Chr1:57451494-57451712	218	87.84
Chr1:57488308-57488532	224	94.22
Chr1:57489325-57489541	216	85.91
Chr1:57560949-57561182	233	91.03
Chr1:57578534-57578760	226	95.59
Chr1:57651561-57651790	229	96.52
Chr1:58006854-58007076	222	87.11
Chr1:58138868-58139092	224	96.02
Chr1:58206500-58206723	223	97.77
Chr1:58236055-58236283	228	87.83
Chr1:58262272-58262497	225	92.95
Chr1:58330109-58330324	215	85.39
Chr1:58348180-58348404	224	96.44
Chr1:58455396-58455611	215	87.72
Chr1:58632361-58632587	226	93.86
Chr1:58851737-58851961	224	97.78
Chr1:58882659-58882879	220	95.48
Chr1:59211079-59211303	224	96.89
Chr1:59248044-59248268	224	96
Chr1:59768589-59768813	224	94.67
Chr1:59853791-59854013	222	96.86
Chr1:59858958-59859178	220	89.82
Chr1:59864842-59865069	227	94.74
Chr1:59903315-59903542	227	88.7
Chr1:59984115-59984345	230	92.24
Chr1:59995051-59995273	222	88.55
Chr1:59995685-59995908	223	93.36
Chr1:60015167-60015392	225	93.39
Chr1:60066458-60066682	224	97.78
Chr1:60073930-60074154	224	92.89
Chr1:60083513-60083735	222	86.78
Chr1:60088871-60089096	225	93.81
Chr1:60089662-60089886	224	92.48
Chr1:60094975-60095199	224	91.15
Chr1:60159924-60160149	225	96.46
Chr1:60385109-60385332	223	95.56
Chr1:60495566-60495790	224	93.36
Chr1:60539007-60539233	226	92.51
Chr1:60676737-60676961	224	96
Chr1:60696783-60697007	224	97.78
Chr1:60787011-60787235	224	89.43
Chr1:60855773-60855993	220	96.02
Chr1:60898243-60898468	225	94.27
Chr1:60918482-60918708	226	95.59
Chr1:60935872-60936100	228	92.58
Chr1:60946082-60946306	224	96.46
Chr1:61014822-61015046	224	93.78
Chr1:61023611-61023834	223	96.43
Chr1:61028442-61028667	225	97.35
Chr1:61029009-61029236	227	86.64
Chr1:61032291-61032508	217	90.37
Chr1:61079718-61079942	224	97.78
Chr1:61154307-61154533	226	90.83
Chr1:61262993-61263217	224	98.67
Chr1:61381481-61381699	218	86.1
Chr1:61387849-61388075	226	93.39
Chr1:61418467-61418692	225	93.39
Chr1:61472419-61472643	224	95.13
Chr1:61559589-61559814	225	92.92
Chr1:61619699-61619926	227	90.79
Chr1:61628811-61629038	227	93.86
Chr1:61664017-61664236	219	90
Chr1:61671400-61671620	220	93.27
Chr1:61688711-61688935	224	97.78
Chr1:61725471-61725697	226	95.59
Chr1:61739323-61739544	221	92.83
Chr1:61768970-61769190	220	87.11
Chr1:61779119-61779336	217	86.49
Chr1:61781915-61782133	218	86.28
Chr1:61887990-61888214	224	98.67
Chr1:61891046-61891270	224	96.89
Chr1:61924263-61924487	224	91.11
Chr1:61970149-61970374	225	97.35
Chr1:61990473-61990694	221	86.73
Chr1:61994363-61994587	224	97.78
Chr1:62000815-62001035	220	93.21
Chr1:62040782-62041006	224	91.56
Chr1:62091969-62092188	219	92.73
Chr1:62097607-62097831	224	97.33
Chr1:62133849-62134072	223	90.22
Chr1:62149589-62149815	226	93.83
Chr1:62193889-62194113	224	98.22
Chr1:62251667-62251893	226	89.04
Chr1:62259255-62259480	225	94.69
Chr1:62293880-62294102	222	94.64
Chr1:62301375-62301599	224	93.36
Chr1:62318169-62318394	225	96.46
Chr1:62322677-62322902	225	96.02
Chr1:62323997-62324219	222	88.94
Chr1:62356889-62357112	223	88.99
Chr1:62476769-62476993	224	96
Chr1:62561259-62561483	224	98.22
Chr1:62621995-62622217	222	93.75
Chr1:62654880-62655106	226	95.15
Chr1:62661250-62661474	224	84.72
Chr1:62663494-62663719	225	92.95
Chr1:62688672-62688894	222	94.22
Chr1:62767552-62767777	225	92.14
Chr1:62904491-62904716	225	91.59
Chr1:62933960-62934187	227	95.18
Chr1:63024537-63024762	225	96.46
Chr1:63084159-63084385	226	92.51
Chr1:63127130-63127354	224	97.33
Chr1:63258461-63258683	222	95.98
Chr1:63652935-63653154	219	93.81
Chr1:63779784-63780008	224	94.69
Chr1:64012816-64013038	222	94.22
Chr1:64037069-64037293	224	98.22
Chr1:64073600-64073822	222	94.17
Chr1:64317888-64318111	223	91.63
Chr1:64327837-64328056	219	92.73
Chr1:64356676-64356900	224	98.22
Chr1:64416278-64416503	225	97.79
Chr1:64643060-64643284	224	92.07
Chr1:64727884-64728109	225	97.35
Chr1:64938935-64939158	223	97.33
Chr1:64944644-64944868	224	94.67
Chr1:65028868-65029092	224	86.78
Chr1:65103618-65103843	225	89.47
Chr1:65171297-65171520	223	90.71
Chr1:65178973-65179192	219	85.46
Chr1:65185947-65186171	224	92.98
Chr1:65186198-65186418	220	85.33
Chr1:65187511-65187735	224	93.78
Chr1:65213590-65213811	221	87.61
Chr1:65216173-65216396	223	92.89
Chr1:65464303-65464528	225	91.59
Chr1:65524452-65524675	223	94.2
Chr1:65566915-65567140	225	96.02
Chr1:66021153-66021377	224	96
Chr1:66505116-66505340	224	94.71
Chr1:66582040-66582263	223	97.77
Chr1:66584920-66585144	224	96.02
Chr1:66594964-66595191	227	95.2
Chr1:66603248-66603473	225	92.92
Chr1:67024279-67024503	224	97.78
Chr1:67072133-67072356	223	95.98
Chr1:67080536-67080760	224	96.02
Chr1:67085069-67085289	220	92.79
Chr1:67172005-67172231	226	93.83
Chr1:67256624-67256847	223	96.89
Chr1:67300199-67300423	224	93.36
Chr1:67303685-67303909	224	96.44
Chr1:67372172-67372397	225	96.02
Chr1:67420592-67420816	224	99.56
Chr1:67466723-67466947	224	97.79
Chr1:67526416-67526640	224	96.46
Chr1:67615041-67615265	224	96.89
Chr1:67622876-67623100	224	94.69
Chr1:67748794-67749019	225	90.31
Chr1:67766843-67767066	223	91.59
Chr1:67795193-67795423	230	91.77
Chr1:67836126-67836350	224	98.67
Chr1:68042437-68042661	224	98.67
Chr1:68075222-68075449	227	92.14
Chr1:68145394-68145619	225	90.35
Chr1:68147696-68147920	224	95.58
Chr1:68157545-68157772	227	93.45
Chr1:68190652-68190876	224	96.02
Chr1:68368024-68368247	223	96.43
Chr1:68381339-68381563	224	98.67
Chr1:68404700-68404922	222	91.15
Chr1:68415927-68416151	224	93.36
Chr1:68474038-68474259	221	86.28
Chr1:68559896-68560127	231	93.53
Chr1:68596583-68596807	224	94.67
Chr1:68747953-68748178	225	94.25
Chr1:68753606-68753830	224	98.22
Chr1:68934256-68934480	224	95.11
Chr1:69084717-69084937	220	85.4
Chr1:69128467-69128691	224	97.78
Chr1:69143987-69144209	222	93.3
Chr1:69189095-69189318	223	91.07
Chr1:69198485-69198710	225	95.58
Chr1:69289089-69289316	227	96.49
Chr1:69441576-69441801	225	91.27
Chr1:69542261-69542485	224	98.23
Chr1:69566864-69567085	221	84.14
Chr1:69947012-69947237	225	93.83
Chr1:70055410-70055635	225	95.13
Chr1:70087285-70087510	225	95.13
Chr1:70135705-70135930	225	95.13
Chr1:70226860-70227085	225	93.39
Chr1:70334150-70334374	224	97.78
Chr1:70433056-70433281	225	95.13
Chr1:70571903-70572128	225	91.19
Chr1:70658159-70658380	221	94.62
Chr1:70697638-70697861	223	95.11
Chr1:70729250-70729467	217	87.27
Chr1:70747057-70747284	227	95.61
Chr1:70771927-70772146	219	93.64
Chr1:70786149-70786373	224	97.33
Chr1:70924247-70924468	221	91.89
Chr1:70928301-70928526	225	96.02
Chr1:70928613-70928837	224	95.59
Chr1:71092511-71092736	225	97.79
Chr1:71462357-71462581	224	98.67
Chr1:71513186-71513411	225	90.31
Chr1:71555271-71555496	225	90.27
Chr1:71715010-71715233	223	92.86
Chr1:71775591-71775818	227	96.49
Chr1:71813920-71814141	221	96.89
Chr1:72085807-72086027	220	96.83
Chr1:72303932-72304156	224	96.89
Chr1:72346056-72346281	225	95.15
Chr1:72367655-72367871	216	91.82
Chr1:72556723-72556948	225	92.07
Chr1:72612074-72612298	224	94.25
Chr1:72620870-72621095	225	95.58
Chr1:72733463-72733685	222	97.78
Chr1:72985782-72986005	223	95.11
Chr1:73008567-73008790	223	95.11
Chr1:73083109-73083335	226	97.36
Chr1:73092423-73092647	224	96.89
Chr1:73135398-73135622	224	96
Chr1:73137423-73137647	224	95.59
Chr1:73267974-73268198	224	96.44
Chr1:73273108-73273329	221	98.65
Chr1:73327721-73327946	225	95.58
Chr1:73437144-73437370	226	95.15
Chr1:73536699-73536925	226	89.47
Chr1:73560917-73561148	231	91.42
Chr1:73617565-73617788	223	97.33
Chr1:73719908-73720128	220	92.79
Chr1:73774834-73775053	219	91.11
Chr1:73783610-73783835	225	95.58
Chr1:73800188-73800411	223	95.98
Chr1:73935116-73935340	224	96.44
Chr1:73945980-73946206	226	94.74
Chr1:74060190-74060416	226	90.35
Chr1:74070268-74070492	224	94.69
Chr1:74163952-74164176	224	97.78
Chr1:74213494-74213717	223	95.11
Chr1:74214900-74215126	226	94.71
Chr1:74243924-74244148	224	96.89
Chr1:74276007-74276232	225	89.87
Chr1:74406770-74406995	225	94.25
Chr1:74435706-74435930	224	97.33
Chr1:74442968-74443193	225	94.69
Chr1:74490505-74490734	229	94.37
Chr1:74541375-74541599	224	94.67
Chr1:74628496-74628720	224	94.25
Chr1:74695371-74695595	224	98.67
Chr1:74768505-74768729	224	95.56
Chr1:74823533-74823749	216	84.89
Chr1:74857590-74857814	224	97.33
Chr1:74907777-74907997	220	93.21
Chr1:74924787-74925008	221	94.62
Chr1:74995508-74995733	225	96.04
Chr1:75072793-75073022	229	93.04
Chr1:75110190-75110415	225	93.83
Chr1:75144583-75144808	225	96.46
Chr1:75261175-75261400	225	97.35
Chr1:75291869-75292093	224	92.44
Chr1:75384619-75384845	226	95.59
Chr1:75479340-75479564	224	97.78
Chr1:75581055-75581281	226	92.54
Chr1:75637960-75638184	224	98.22
Chr1:75676445-75676670	225	95.58
Chr1:75819701-75819922	221	91.96
Chr1:75878498-75878720	222	86.96
Chr1:75891624-75891850	226	93.42
Chr1:75899747-75899966	219	85.78
Chr1:75905536-75905762	226	94.71
Chr1:75953507-75953730	223	90.67
Chr1:75962542-75962767	225	94.27
Chr1:75993295-75993519	224	97.33
Chr1:76002301-76002525	224	87.72
Chr1:76036318-76036548	230	93.94
Chr1:76043757-76043981	224	92.04
Chr1:76058619-76058844	225	92.95
Chr1:76164473-76164696	223	95.58
Chr1:76187838-76188063	225	99.12
Chr1:76188640-76188867	227	93.42
Chr1:76195470-76195696	226	96.92
Chr1:76203357-76203572	215	87.73
Chr1:76225966-76226194	228	94.76
Chr1:76262240-76262457	217	86.49
Chr1:76287869-76288088	219	92.27
Chr1:76569403-76569633	230	87.5
Chr1:76571540-76571762	222	93.3
Chr1:76612230-76612454	224	92.04
Chr1:76628531-76628753	222	93.33
Chr1:77182703-77182918	215	89.59
Chr1:77258229-77258450	221	88.11
Chr1:77510765-77510989	224	98.22
Chr1:77563474-77563693	219	93.18
Chr1:77599232-77599447	215	90.31
Chr1:77615728-77615952	224	95.59
Chr1:77762003-77762226	223	95.56
Chr1:77780664-77780889	225	96.9
Chr1:77984617-77984837	220	97.32
Chr1:78042318-78042542	224	96.89
Chr1:78097346-78097571	225	92.51
Chr1:78114152-78114377	225	96.04
Chr1:78246838-78247061	223	92.89
Chr1:78336462-78336687	225	98.67
Chr1:78470805-78471032	227	94.32
Chr1:78615996-78616225	229	91.74
Chr1:78656711-78656938	227	93.45
Chr1:78672497-78672722	225	91.15
Chr1:78736520-78736747	227	92.54
Chr1:78798021-78798248	227	84.42
Chr1:78808759-78808986	227	96.93
Chr1:79053653-79053878	225	98.67
Chr1:79094735-79094961	226	89.18
Chr1:79151140-79151361	221	85.53
Chr1:79154032-79154256	224	96.44
Chr1:79239004-79239229	225	94.25
Chr1:79299780-79300001	221	95.98
Chr1:79310914-79311140	226	95.61
Chr1:79317370-79317591	221	97.3
Chr1:79367679-79367904	225	93.36
Chr1:79368139-79368365	226	91.63
Chr1:79374473-79374699	226	95.18
Chr1:79390852-79391074	222	92.86
Chr1:79419452-79419675	223	92.86
Chr1:79431362-79431586	224	98.67
Chr1:79439819-79440045	226	95.59
Chr1:79577169-79577392	223	98.21
Chr1:79579105-79579335	230	92.64
Chr1:79652492-79652716	224	97.78
Chr1:79700975-79701198	223	96
Chr1:79717949-79718174	225	93.83
Chr1:79723308-79723533	225	96.02
Chr1:79811294-79811519	225	89.47
Chr1:80231494-80231720	226	95.59
Chr1:80259223-80259447	224	96
Chr1:80272002-80272230	228	96.51
Chr1:80283092-80283316	224	98.22
Chr1:80319127-80319357	230	91.81
Chr1:80347059-80347283	224	93.78
Chr1:80504597-80504825	228	93.48
Chr1:80511154-80511376	222	92.89
Chr1:80595775-80595999	224	91.11
Chr1:80635030-80635258	228	91.7
Chr1:80830332-80830558	226	92.54
Chr1:80837872-80838098	226	96.04
Chr1:80852065-80852289	224	99.11
Chr1:81060519-81060738	219	86.67
Chr1:81061404-81061629	225	95.13
Chr1:81197731-81197953	222	95.98
Chr1:81222773-81222998	225	94.25
Chr1:81252208-81252432	224	96.44
Chr1:81290578-81290803	225	95.13
Chr1:81676376-81676602	226	92.95
Chr1:81725676-81725894	218	92.04
Chr1:81826277-81826501	224	94.22
Chr1:81924628-81924850	222	95.96
Chr1:81994658-81994882	224	94.69
Chr1:82130073-82130302	229	93.04
Chr1:82356417-82356641	224	98.22
Chr1:82360519-82360744	225	96.46
Chr1:82379223-82379446	223	93.78
Chr1:82494258-82494482	224	94.69
Chr1:82521846-82522066	220	92.34
Chr1:82541859-82542079	220	93.75
Chr1:82588658-82588882	224	98.22
Chr1:82669839-82670063	224	96.46
Chr1:83341638-83341863	225	97.79
Chr1:83432743-83432968	225	96.46
Chr1:83451491-83451713	222	95.11
Chr1:83457747-83457972	225	94.69
Chr1:83482713-83482938	225	98.23
Chr1:83499243-83499467	224	97.33
Chr1:83621157-83621381	224	94.25
Chr1:83628547-83628767	220	86.73
Chr1:83680001-83680222	221	86.28
Chr1:83689096-83689320	224	94.67
Chr1:83821811-83822032	221	87.56
Chr1:83859690-83859916	226	93.83
Chr1:83860738-83860965	227	90.79
Chr1:83868085-83868309	224	96.89
Chr1:83910181-83910404	223	98.66
Chr1:83921915-83922139	224	94.69
Chr1:83922487-83922706	219	95
Chr1:83942846-83943067	221	93.69
Chr1:83979612-83979836	224	94.25
Chr1:83987146-83987370	224	95.11
Chr1:84363664-84363886	222	91.3
Chr1:84500407-84500632	225	95.58
Chr1:84597626-84597852	226	92.07
Chr1:84652584-84652808	224	96.9
Chr1:84715415-84715639	224	96.89
Chr1:84731583-84731808	225	93.39
Chr1:84764753-84764977	224	89.04
Chr1:84868011-84868235	224	94.67
Chr1:84869155-84869380	225	93.83
Chr1:84874282-84874498	216	97.71
Chr1:85079198-85079418	220	90.71
Chr1:85185611-85185835	224	92.92
Chr1:85204116-85204340	224	97.33
Chr1:85236357-85236580	223	95.58
Chr1:85346866-85347090	224	94.69
Chr1:85545329-85545553	224	96.44
Chr1:85806335-85806556	221	94.25
Chr1:85845744-85845968	224	95.56
Chr1:86054601-86054826	225	92.51
Chr1:86071957-86072181	224	92.48
Chr1:86172515-86172740	225	93.81
Chr1:86356957-86357180	223	94.25
Chr1:86699042-86699267	225	95.58
Chr1:86737555-86737779	224	96.89
Chr1:86954960-86955180	220	91.11
Chr1:87042360-87042585	225	95.58
Chr1:87102227-87102453	226	95.15
Chr1:87505749-87505973	224	98.67
Chr1:87515155-87515377	222	93.72
Chr1:87598964-87599189	225	92.58
Chr1:87603132-87603352	220	94.59
Chr1:87625231-87625456	225	94.69
Chr1:87633437-87633662	225	94.69
Chr1:87659969-87660194	225	96.46
Chr1:87797303-87797525	222	94.64
Chr1:87938262-87938486	224	98.67
Chr1:87952582-87952805	223	97.33
Chr1:88002060-88002285	225	96.02
Chr1:88034169-88034394	225	95.13
Chr1:88083673-88083898	225	97.35
Chr1:88167304-88167528	224	98.22
Chr1:88197074-88197294	220	95.52
Chr1:88221958-88222182	224	99.11
Chr1:88226964-88227190	226	93.42
Chr1:88400544-88400765	221	96.4
Chr1:88401798-88402022	224	97.78
Chr1:88405928-88406152	224	93.81
Chr1:88535717-88535940	223	94.67
Chr1:88742356-88742583	227	93.86
Chr1:88787450-88787673	223	92.41
Chr1:88849597-88849822	225	98.23
Chr1:89033303-89033530	227	93.89
Chr1:89041604-89041825	221	95.95
Chr1:89064983-89065204	221	94.14
Chr1:89191210-89191434	224	96.44
Chr1:89208034-89208259	225	96.02
Chr1:89282933-89283155	222	87.28
Chr1:89290761-89290986	225	96.04
Chr1:89348780-89349007	227	92.98
Chr1:89466048-89466272	224	98.22
Chr1:89510384-89510606	222	96.43
Chr1:89700172-89700395	223	96.89
Chr1:89820435-89820658	223	92.89
Chr1:89834012-89834236	224	95.11
Chr1:89868634-89868859	225	92.92
Chr1:89880880-89881105	225	97.79
Chr1:89932150-89932367	217	89.43
Chr1:89950477-89950703	226	93.83
Chr1:90343860-90344084	224	95.11
Chr1:90353306-90353532	226	94.71
Chr1:90462440-90462657	217	84.38
Chr1:90479514-90479739	225	88.55
Chr1:90564918-90565138	220	85.59
Chr1:90663140-90663365	225	94.25
Chr1:90689935-90690157	222	92.38
Chr1:91214168-91214393	225	95.59
Chr1:91303588-91303812	224	96
Chr1:91338207-91338427	220	92.44
Chr1:91618441-91618663	222	84.96
Chr1:91653018-91653244	226	96.48
Chr1:91664819-91665045	226	93.83
Chr1:91684611-91684835	224	96.44
Chr1:91719854-91720082	228	91.34
Chr1:91726277-91726501	224	92.48
Chr1:91781057-91781277	220	85.4
Chr1:91809777-91809992	215	86.7
Chr1:91853097-91853321	224	97.78
Chr1:91924097-91924322	225	95.58
Chr1:91930801-91931024	223	94.22
Chr1:92008904-92009127	223	95.54
Chr1:92026145-92026369	224	92.51
Chr1:92048618-92048840	222	84.51
Chr1:92064677-92064903	226	91.63
Chr1:92087230-92087452	222	91.11
Chr1:92091061-92091285	224	95.56
Chr1:92113626-92113851	225	95.58
Chr1:92162833-92163058	225	96.9
Chr1:92165994-92166219	225	96.04
Chr1:92197209-92197431	222	85.53
Chr1:92240688-92240913	225	93.36
Chr1:92355066-92355285	219	93.64
Chr1:92448364-92448592	228	93.04
Chr1:92463263-92463487	224	90.27
Chr1:92464730-92464960	230	91.38
Chr1:92474925-92475150	225	92.07
Chr1:92490901-92491127	226	92.95
Chr1:92513325-92513550	225	85.96
Chr1:92536818-92537042	224	94.25
Chr1:92582685-92582908	223	93.75
Chr1:92583107-92583329	222	93.33
Chr1:92585279-92585502	223	93.78
Chr1:92611451-92611676	225	93.39
Chr1:92654745-92654965	220	93.24
Chr1:92702845-92703065	220	87.61
Chr1:92715934-92716161	227	86.9
Chr1:92717905-92718128	223	87.67
Chr1:92727818-92728035	217	89.55
Chr1:92748873-92749097	224	97.78
Chr1:92757597-92757823	226	94.71
Chr1:92779971-92780192	221	90.71
Chr1:92809475-92809700	225	97.79
Chr1:92817967-92818192	225	92.48
Chr1:92869166-92869393	227	94.76
Chr1:92895043-92895266	223	95.54
Chr1:92912493-92912715	222	86.28
Chr1:92916462-92916688	226	96.04
Chr1:92927466-92927691	225	94.25
Chr1:92940039-92940265	226	93.39
Chr1:92942267-92942495	228	92.21
Chr1:92947474-92947698	224	89.87
Chr1:93004059-93004284	225	96.9
Chr1:93049284-93049513	229	91.77
Chr1:93074414-93074636	222	93.81
Chr1:93086791-93087016	225	93.81
Chr1:93110349-93110573	224	94.27
Chr1:93114678-93114901	223	94.64
Chr1:93118042-93118267	225	92.92
Chr1:93138505-93138731	226	92.98
Chr1:93273880-93274105	225	95.15
Chr1:93285373-93285597	224	96
Chr1:93441019-93441242	223	100
Chr1:93477229-93477453	224	97.35
Chr1:93572231-93572455	224	96
Chr1:93606734-93606956	222	95.56
Chr1:93640747-93640971	224	94.69
Chr1:93677643-93677867	224	96
Chr1:93677885-93678110	225	95.13
Chr1:93700181-93700406	225	98.23
Chr1:93892995-93893222	227	89.08
Chr1:93962959-93963176	217	94.09
Chr1:94035158-94035383	225	93.81
Chr1:94076268-94076494	226	93.42
Chr1:94103347-94103569	222	93.33
Chr1:94110584-94110807	223	87.72
Chr1:94222647-94222869	222	92.44
Chr1:94435256-94435477	221	99.1
Chr1:94481283-94481507	224	98.22
Chr1:94589435-94589659	224	99.11
Chr1:94618221-94618444	223	94.69
Chr1:94634176-94634402	226	94.27
Chr1:94679062-94679286	224	91.67
Chr1:94708149-94708376	227	95.18
Chr1:94795353-94795569	216	86.04
Chr1:94833492-94833716	224	97.33
Chr1:95016507-95016731	224	96.46
Chr1:95103206-95103430	224	93.33
Chr1:95169563-95169786	223	96
Chr1:95371196-95371420	224	92.92
Chr1:95433286-95433511	225	96.9
Chr1:95546772-95547007	235	93.22
Chr1:95597549-95597776	227	93.01
Chr1:95661547-95661772	225	93.81
Chr1:95833051-95833276	225	93.36
Chr1:95896927-95897151	224	97.78
Chr1:96127026-96127255	229	90.43
Chr1:96139574-96139795	221	95.95
Chr1:96319116-96319340	224	96.44
Chr1:96364070-96364294	224	93.36
Chr1:96445049-96445274	225	95.13
Chr1:96482133-96482357	224	97.33
Chr1:96581287-96581520	233	93.59
Chr1:96691606-96691831	225	93.36
Chr1:96721008-96721237	229	89.61
Chr1:96819559-96819787	228	93.45
Chr1:96849680-96849905	225	97.79
Chr1:96956862-96957080	218	85.14
Chr1:96995827-96996043	216	91.74
Chr1:97176498-97176722	224	99.56
Chr1:97209539-97209763	224	94.67
Chr1:97471403-97471627	224	97.78
Chr1:97485062-97485286	224	95.56
Chr1:97514520-97514745	225	95.59
Chr1:97606225-97606449	224	93.33
Chr1:97699583-97699805	222	87.61
Chr1:97810411-97810635	224	95.56
Chr1:97873420-97873647	227	91.7
Chr1:98292761-98292986	225	96.92
Chr1:98521781-98522006	225	90.31
Chr1:98550782-98551007	225	96.92
Chr1:98677084-98677305	221	95.56
Chr1:98893629-98893852	223	95.56
Chr1:98919051-98919277	226	92.07
Chr1:98956645-98956868	223	92.48
Chr1:98984913-98985142	229	84.48
Chr1:98985618-98985842	224	96.46
Chr1:99043404-99043621	217	94.98
Chr1:99302197-99302421	224	98.67
Chr1:99512040-99512265	225	96.48
Chr1:99553872-99554091	219	95.11
Chr1:99630832-99631056	224	93.36
Chr1:99651451-99651674	223	86.52
Chr1:99697598-99697821	223	93.33
Chr1:99729763-99729988	225	98.23
Chr1:99819801-99820026	225	94.71
Chr1:99842331-99842556	225	90.71
Chr1:99899554-99899779	225	97.79
Chr1:99951565-99951790	225	97.35
Chr1:100237852-100238076	224	92.92
Chr1:100309116-100309341	225	94.25
Chr1:100451912-100452136	224	91.59
Chr1:100456167-100456392	225	97.79
Chr1:100634266-100634491	225	94.69
Chr1:100695376-100695600	224	96.04
Chr1:100762079-100762300	221	88.05
Chr1:100772200-100772425	225	90.71
Chr1:100879689-100879912	223	96.44
Chr1:101005432-101005659	227	91.67
Chr1:101233377-101233604	227	95.61
Chr1:101246220-101246448	228	92.58
Chr1:101635738-101635965	227	90.43
Chr1:101711608-101711833	225	95.58
Chr1:101766522-101766745	223	96.46
Chr1:101905966-101906190	224	97.78
Chr1:101985520-101985743	223	98.22
Chr1:102005619-102005841	222	88.39
Chr1:102128353-102128579	226	98.25
Chr1:102141415-102141637	222	97.33
Chr1:102175175-102175399	224	96.44
Chr1:102192528-102192752	224	96
Chr1:102395146-102395377	231	92.7
Chr1:102456247-102456468	221	90.18
Chr1:102460568-102460793	225	96.92
Chr1:102810903-102811128	225	96.9
Chr1:102876595-102876818	223	94.27
Chr1:102930872-102931090	218	91.32
Chr1:103044847-103045071	224	98.22
Chr1:103099116-103099340	224	96.44
Chr1:103288132-103288359	227	94.74
Chr1:103515774-103515997	223	97.77
Chr1:103527760-103527983	223	90.71
Chr1:103627489-103627715	226	97.8
Chr1:103632794-103633026	232	88.46
Chr1:103749311-103749536	225	93.42
Chr1:103956509-103956730	221	95.07
Chr1:104013880-104014105	225	97.35
Chr1:104352856-104353079	223	92.86
Chr1:104435566-104435790	224	97.78
Chr1:104565846-104566069	223	94.2
Chr1:104592331-104592556	225	96.46
Chr1:104632809-104633025	216	87.5
Chr1:104657126-104657349	223	95.09
Chr1:104688616-104688841	225	92.58
Chr1:104693493-104693718	225	96.9
Chr1:104705056-104705281	225	90.75
Chr1:104736533-104736758	225	92.92
Chr1:104759240-104759465	225	87.67
Chr1:104969509-104969734	225	92.48
Chr1:104969820-104970044	224	94.25
Chr1:105016907-105017131	224	94.67
Chr1:105054584-105054808	224	97.33
Chr1:105126249-105126468	219	95.45
Chr1:105206583-105206806	223	92.44
Chr1:105356419-105356646	227	88.21
Chr1:105554783-105555000	217	85.71
Chr1:105617966-105618190	224	96.46
Chr1:105681968-105682195	227	93.45
Chr1:106068666-106068886	220	94.17
Chr1:106113019-106113243	224	95.56
Chr1:106215492-106215717	225	95.58
Chr1:106260702-106260930	228	97.38
Chr1:106351703-106351927	224	97.79
Chr1:106463720-106463947	227	96.05
Chr1:106506760-106506984	224	97.78
Chr1:106557017-106557236	219	93.81
Chr1:106627937-106628159	222	93.78
Chr1:106804798-106805023	225	96.46
Chr1:106854830-106855054	224	93.36
Chr1:106891200-106891425	225	95.13
Chr1:106969893-106970118	225	96.9
Chr1:106977470-106977695	225	93.81
Chr1:107011702-107011928	226	95.59
Chr1:107019878-107020102	224	99.11
Chr1:107077325-107077549	224	92
Chr1:107138511-107138739	228	93.01
Chr1:107374358-107374584	226	95.15
Chr1:107423975-107424200	225	94.25
Chr1:107618298-107618522	224	95.15
Chr1:107648644-107648869	225	92.48
Chr1:107674555-107674780	225	90.75
Chr1:107738441-107738665	224	95.11
Chr1:107881792-107882018	226	93.83
Chr1:107910001-107910227	226	93.83
Chr1:108061919-108062144	225	92.04
Chr1:108252594-108252821	227	95.18
Chr1:108278800-108279018	218	93.61
Chr1:108380484-108380708	224	96.44
Chr1:108472540-108472758	218	91.44
Chr1:108534355-108534579	224	96.89
Chr1:108696557-108696777	220	91.56
Chr1:108718438-108718663	225	93.81
Chr1:108833715-108833940	225	95.13
Chr1:109033870-109034089	219	93.21
Chr1:109763320-109763544	224	99.11
Chr1:109983814-109984036	222	91.96
Chr1:110082035-110082258	223	89.43
Chr1:110129461-110129685	224	90.31
Chr1:110171147-110171370	223	94.64
Chr1:110459233-110459456	223	97.33
Chr1:110593453-110593678	225	92.98
Chr1:110668378-110668599	221	94.14
Chr1:110673935-110674162	227	92.54
Chr1:110728298-110728523	225	97.79
Chr1:111150191-111150415	224	98.22
Chr1:111255650-111255877	227	95.61
Chr1:111256961-111257184	223	90.62
Chr1:111320142-111320359	217	90.54
Chr1:111434788-111435012	224	97.78
Chr1:111606710-111606933	223	98.66
Chr1:111645927-111646150	223	99.11
Chr1:111829977-111830197	220	85.02
Chr1:111998724-111998948	224	93.33
Chr1:112206222-112206445	223	96.88
Chr1:112285804-112286025	221	88.84
Chr1:112425373-112425599	226	93.83
Chr1:112522411-112522634	223	94.22
Chr1:112669111-112669335	224	92.07
Chr1:112758091-112758317	226	93.42
Chr1:112801820-112802041	221	93.3
Chr1:113047793-113048018	225	93.81
Chr1:113086962-113087183	221	93.3
Chr1:113134587-113134810	223	96.44
Chr1:113287705-113287930	225	93.81
Chr1:113486224-113486448	224	92.04
Chr1:113589527-113589752	225	94.71
Chr1:113654001-113654225	224	96.89
Chr1:113671632-113671860	228	93.91
Chr1:113672952-113673179	227	90.35
Chr1:113693496-113693720	224	97.33
Chr1:113770286-113770509	223	96.46
Chr1:113809548-113809770	222	94.67
Chr1:113890608-113890828	220	90.13
Chr1:113929609-113929832	223	91.63
Chr1:113948185-113948408	223	94.22
Chr1:113985071-113985297	226	94.71
Chr1:114087189-114087413	224	97.33
Chr1:114138583-114138808	225	92.48
Chr1:114458428-114458653	225	94.69
Chr1:114535420-114535645	225	95.58
Chr1:114549004-114549227	223	94.25
Chr1:114630164-114630389	225	91.15
Chr1:114698178-114698402	224	96.89
Chr1:114720885-114721110	225	91.67
Chr1:114726101-114726326	225	96.9
Chr1:114835202-114835422	220	84.3
Chr1:115098472-115098700	228	90.39
Chr1:115121144-115121365	221	94.59
Chr1:115236821-115237045	224	97.33
Chr1:115276499-115276723	224	94.67
Chr1:115322212-115322437	225	93.81
Chr1:115422168-115422392	224	97.79
Chr1:115585180-115585406	226	92.54
Chr1:115657036-115657261	225	98.23
Chr1:115710187-115710412	225	93.81
Chr1:115792065-115792292	227	92.58
Chr1:115803878-115804094	216	86.36
Chr1:115993337-115993556	219	98.64
Chr1:116000490-116000715	225	94.3
Chr1:116070171-116070396	225	97.35
Chr1:116085789-116086013	224	94.69
Chr1:116094107-116094328	221	97.31
Chr1:116151663-116151888	225	93.42
Chr1:116160651-116160874	223	93.3
Chr1:116168466-116168684	218	86.61
Chr1:116168953-116169177	224	94.67
Chr1:116185598-116185817	219	91.44
Chr1:116217345-116217567	222	87.95
Chr1:116292943-116293170	227	93.42
Chr1:116323699-116323924	225	96.04
Chr1:116379864-116380088	224	99.11
Chr1:116555353-116555571	218	85.45
Chr1:116607554-116607779	225	97.35
Chr1:116659707-116659934	227	96.49
Chr1:116664427-116664650	223	94.67
Chr1:116920575-116920800	225	92.95
Chr1:117069850-117070072	222	91.11
Chr1:117085649-117085873	224	99.11
Chr1:117161237-117161461	224	91.11
Chr1:117241433-117241657	224	95.58
Chr1:117246116-117246340	224	99.11
Chr1:117320695-117320920	225	96.46
Chr1:117465788-117466012	224	96.46
Chr1:117469760-117469982	222	86.78
Chr1:117474824-117475042	218	88.69
Chr1:117615941-117616166	225	96.9
Chr1:117647151-117647376	225	93.86
Chr1:117751827-117752051	224	94.22
Chr1:117757507-117757732	225	93.39
Chr1:117787156-117787375	219	93.78
Chr1:117814734-117814958	224	96
Chr1:117857166-117857389	223	85.53
Chr1:117919386-117919610	224	95.11
Chr1:118196919-118197143	224	99.11
Chr1:118374461-118374689	228	93.48
Chr1:118421802-118422026	224	92.89
Chr1:118463449-118463673	224	85.53
Chr1:118463683-118463898	215	85.14
Chr1:118509840-118510065	225	93.36
Chr1:118534040-118534265	225	94.69
Chr1:118535679-118535904	225	94.25
Chr1:118654398-118654618	220	96.83
Chr1:118712042-118712264	222	97.31
Chr1:118720695-118720917	222	90.31
Chr1:118730065-118730283	218	94.55
Chr1:118754638-118754862	224	88.6
Chr1:118812001-118812227	226	91.67
Chr1:118816516-118816733	217	91.56
Chr1:118823472-118823693	221	94.67
Chr1:118840191-118840416	225	95.13
Chr1:118852202-118852423	221	93.33
Chr1:118896899-118897121	222	96.43
Chr1:118899150-118899374	224	99.11
Chr1:119005334-119005558	224	96.46
Chr1:119020439-119020660	221	99.55
Chr1:119029375-119029600	225	87.39
Chr1:119058913-119059140	227	94.74
Chr1:119373626-119373851	225	96.9
Chr1:119410351-119410575	224	85.22
Chr1:119577723-119577944	221	96.86
Chr1:119680420-119680641	221	93.75
Chr1:119730724-119730939	215	85
Chr1:119765126-119765349	223	88.16
Chr1:119765428-119765653	225	93.39
Chr1:119893105-119893329	224	96.44
Chr1:119907062-119907285	223	92.04
Chr1:119928363-119928586	223	96.44
Chr1:119933542-119933765	223	96
Chr1:120066105-120066330	225	95.58
Chr1:120209539-120209763	224	97.78
Chr1:120239862-120240086	224	90.35
Chr1:120293499-120293723	224	94.67
Chr1:120343456-120343681	225	94.25
Chr1:120349664-120349886	222	93.78
Chr1:120357435-120357656	221	94.17
Chr1:120364156-120364380	224	99.56
Chr1:120367848-120368073	225	92.51
Chr1:120407707-120407935	228	94.32
Chr1:120462370-120462596	226	97.36
Chr1:120744728-120744952	224	99.56
Chr1:120748989-120749215	226	94.27
Chr1:120755162-120755385	223	92.04
Chr1:120755404-120755630	226	93.39
Chr1:120758636-120758861	225	96.02
Chr1:120767772-120767996	224	97.78
Chr1:120770162-120770386	224	97.78
Chr1:120803365-120803588	223	94.22
Chr1:120808265-120808488	223	84.21
Chr1:120863080-120863303	223	97.33
Chr1:120888099-120888320	221	84.35
Chr1:120941154-120941377	223	94.67
Chr1:121176329-121176554	225	93.36
Chr1:121181887-121182112	225	94.27
Chr1:121183715-121183930	215	86.82
Chr1:121249311-121249539	228	92.21
Chr1:121272324-121272547	223	97.77
Chr1:121578829-121579054	225	92.92
Chr1:121579347-121579576	229	96.52
Chr1:121593135-121593359	224	92
Chr1:121635835-121636061	226	96.04
Chr1:121703645-121703868	223	95.11
Chr1:121707748-121707972	224	95.58
Chr1:121769838-121770063	225	96.46
Chr1:121773818-121774045	227	96.49
Chr1:121884991-121885215	224	97.33
Chr1:122186080-122186305	225	93.42
Chr1:122193953-122194177	224	96.44
Chr1:122244948-122245166	218	94.06
Chr1:122267662-122267889	227	91.7
Chr1:122370809-122371033	224	96.9
Chr1:122388522-122388746	224	96
Chr1:122540168-122540393	225	96.46
Chr1:122546575-122546799	224	95.11
Chr1:122955009-122955234	225	96.02
Chr1:123043733-123043952	219	94.69
Chr1:123202847-123203071	224	94.69
Chr1:123238224-123238440	216	90.91
Chr1:123390590-123390814	224	97.33
Chr1:123450497-123450721	224	97.33
Chr1:123503633-123503861	228	93.45
Chr1:123635916-123636140	224	97.78
Chr1:123719650-123719875	225	97.35
Chr1:123743410-123743635	225	95.13
Chr1:123953774-123953996	222	84.51
Chr1:123958882-123959107	225	97.35
Chr1:124017007-124017229	222	95.52
Chr1:124038579-124038809	230	87.07
Chr1:124097640-124097869	229	93.91
Chr1:124153655-124153878	223	95.58
Chr1:124324894-124325115	221	95.95
Chr1:124464131-124464355	224	97.78
Chr1:124526571-124526799	228	94.78
Chr1:124578704-124578930	226	95.15
Chr1:124582733-124582955	222	86.73
Chr1:124583803-124584027	224	96
Chr1:124630083-124630310	227	92.11
Chr1:124663699-124663924	225	93.36
Chr1:124676981-124677203	222	95.09
Chr1:124762204-124762429	225	91.27
Chr1:124851847-124852068	221	94.17
Chr1:124878304-124878528	224	96.44
Chr1:124913143-124913366	223	93.78
Chr1:125007427-125007645	218	92.31
Chr1:125009013-125009238	225	96.46
Chr1:125053075-125053300	225	84.72
Chr1:125054212-125054436	224	97.33
Chr1:125137760-125137983	223	95.09
Chr1:125169160-125169384	224	95.56
Chr1:125239961-125240189	228	96.07
Chr1:125278282-125278508	226	96.48
Chr1:125330176-125330400	224	98.22
Chr1:125396728-125396952	224	97.33
Chr1:125686144-125686359	215	85.39
Chr1:125781785-125782010	225	94.25
Chr1:125909098-125909321	223	94.2
Chr1:126003454-126003675	221	87.61
Chr1:126107549-126107773	224	96.89
Chr1:126118438-126118665	227	96.93
Chr1:126144181-126144402	221	87.17
Chr1:126164500-126164724	224	97.78
Chr1:126374338-126374561	223	94.2
Chr1:126735043-126735266	223	97.78
Chr1:126739184-126739409	225	92.54
Chr1:126749771-126749999	228	94.32
Chr1:126762631-126762847	216	93.18
Chr1:126792811-126793033	222	88.44
Chr1:126797060-126797283	223	91.56
Chr1:126857601-126857826	225	94.69
Chr1:126882323-126882546	223	92.92
Chr1:126917436-126917661	225	93.81
Chr1:126920764-126920980	216	86.55
Chr1:126941684-126941909	225	95.58
Chr1:126950832-126951056	224	98.22
Chr1:126951078-126951304	226	96.48
Chr1:126991841-126992063	222	96.43
Chr1:127019467-127019691	224	95.11
Chr1:127074371-127074596	225	95.15
Chr1:127103248-127103468	220	96.41
Chr1:127133016-127133239	223	90.27
Chr1:127206228-127206459	231	91.38
Chr1:127212156-127212381	225	92.92
Chr1:127322588-127322813	225	98.67
Chr1:127332147-127332364	217	86.55
Chr1:127338320-127338539	219	88.05
Chr1:127341632-127341857	225	93.81
Chr1:127379966-127380189	223	86.84
Chr1:127443970-127444197	227	94.3
Chr1:127622073-127622295	222	95.07
Chr1:127650955-127651176	221	87.56
Chr1:127664557-127664776	219	87.89
Chr1:127676007-127676228	221	87.11
Chr1:127707737-127707961	224	98.22
Chr1:127720246-127720470	224	96.89
Chr1:127754872-127755097	225	85.96
Chr1:127773166-127773390	224	92.51
Chr1:127773631-127773856	225	93.81
Chr1:127788731-127788955	224	96.02
Chr1:127805736-127805958	222	96.41
Chr1:127829447-127829662	215	84.62
Chr1:127859483-127859706	223	88.94
Chr1:127900498-127900720	222	93.75
Chr1:127912417-127912641	224	97.33
Chr1:127914852-127915072	220	84.07
Chr1:128096133-128096352	219	86.67
Chr1:128136898-128137123	225	91.19
Chr1:128138569-128138790	221	89.73
Chr1:128141658-128141883	225	97.79
Chr1:128148745-128148970	225	93.42
Chr1:128213124-128213348	224	98.22
Chr1:128272852-128273073	221	86.78
Chr1:128357118-128357342	224	93.81
Chr1:128367894-128368119	225	94.69
Chr1:128395529-128395751	222	90.27
Chr1:128424137-128424362	225	91.19
Chr1:128438018-128438240	222	93.36
Chr1:128689060-128689284	224	93.78
Chr1:128840223-128840449	226	96.04
Chr1:128840458-128840682	224	92.95
Chr1:128851783-128852007	224	97.35
Chr1:128935249-128935475	226	95.15
Chr1:128953688-128953908	220	87.17
Chr1:128954273-128954497	224	97.33
Chr1:129109836-129110060	224	93.83
Chr1:129153314-129153539	225	96.02
Chr1:129194931-129195155	224	96
Chr1:129215145-129215369	224	93.83
Chr1:129509326-129509551	225	93.83
Chr1:129517620-129517844	224	97.33
Chr1:129537835-129538060	225	99.12
Chr1:129594976-129595200	224	94.22
Chr1:129603893-129604117	224	98.22
Chr1:129701889-129702115	226	93.39
Chr1:129795248-129795472	224	95.56
Chr1:129871409-129871639	230	93.94
Chr1:129883383-129883607	224	93.39
Chr1:129988434-129988658	224	97.35
Chr1:130047186-130047412	226	95.15
Chr1:130254632-130254856	224	92.44
Chr1:130475258-130475480	222	93.72
Chr1:130488368-130488591	223	92.07
Chr1:130822043-130822270	227	95.61
Chr1:131079244-131079469	225	86.09
Chr1:131091222-131091444	222	95.98
Chr1:131130656-131130880	224	95.11
Chr1:131195345-131195568	223	97.32
Chr1:131195683-131195908	225	98.23
Chr1:131271724-131271940	216	86.94
Chr1:131355541-131355765	224	94.69
Chr1:131374963-131375186	223	94.67
Chr1:131375194-131375419	225	92.48
Chr1:131376446-131376669	223	96.9
Chr1:131396723-131396945	222	89.87
Chr1:131476600-131476821	221	88.5
Chr1:131605667-131605894	227	93.45
Chr1:131664777-131665005	228	94.32
Chr1:131711399-131711623	224	96.9
Chr1:131715837-131716060	223	92.92
Chr1:131737488-131737717	229	96.09
Chr1:131777086-131777311	225	93.39
Chr1:131778530-131778754	224	97.33
Chr1:131804852-131805081	229	96.96
Chr1:131809278-131809503	225	98.23
Chr1:131865898-131866121	223	95.09
Chr1:132055484-132055709	225	93.42
Chr1:132078976-132079200	224	97.33
Chr1:132156957-132157183	226	93.86
Chr1:132175699-132175923	224	94.69
Chr1:132235713-132235938	225	96.48
Chr1:132238183-132238402	219	87.44
Chr1:132282022-132282246	224	91.19
Chr1:132305609-132305834	225	97.35
Chr1:132351033-132351257	224	98.67
Chr1:132355569-132355793	224	93.81
Chr1:132426256-132426480	224	96.44
Chr1:132448287-132448513	226	95.15
Chr1:132462813-132463039	226	92.07
Chr1:132569820-132570045	225	94.69
Chr1:132589191-132589413	222	91.07
Chr1:132593915-132594136	221	97.75
Chr1:132596445-132596667	222	96.88
Chr1:132609238-132609466	228	89.57
Chr1:132690503-132690722	219	86.67
Chr1:132692021-132692246	225	96.04
Chr1:132694058-132694276	218	94.59
Chr1:132694559-132694776	217	85.07
Chr1:132710390-132710615	225	91.19
Chr1:132720140-132720359	219	94.17
Chr1:132737149-132737366	217	84.23
Chr1:132741052-132741276	224	96.02
Chr1:132765636-132765861	225	94.69
Chr1:132769456-132769679	223	92.86
Chr1:132787279-132787502	223	92.86
Chr1:132798463-132798687	224	97.78
Chr1:132862239-132862464	225	94.25
Chr1:132867385-132867610	225	95.58
Chr1:132883794-132884025	231	95.26
Chr1:132884034-132884256	222	95.07
Chr1:133087160-133087383	223	93.75
Chr1:133269113-133269338	225	94.69
Chr1:133316069-133316293	224	95.11
Chr1:133329280-133329504	224	98.22
Chr1:133345267-133345489	222	96.89
Chr1:133465071-133465299	228	89.57
Chr1:133563188-133563408	220	94.57
Chr1:133849047-133849267	220	85.78
Chr1:133909488-133909717	229	91.74
Chr1:134094605-134094830	225	95.13
Chr1:134140059-134140281	222	97.77
Chr1:134153818-134154042	224	88.55
Chr1:134171470-134171695	225	97.35
Chr1:134232253-134232476	223	88.94
Chr1:134293871-134294096	225	95.13
Chr1:134328525-134328752	227	94.74
Chr1:134494373-134494594	221	86.67
Chr1:134506680-134506905	225	95.13
Chr1:134547902-134548127	225	93.81
Chr1:134666256-134666481	225	93.81
Chr1:134670179-134670404	225	95.58
Chr1:134694014-134694240	226	92.07
Chr1:134712056-134712279	223	95.13
Chr1:134731047-134731271	224	98.22
Chr1:134857642-134857866	224	96.89
Chr1:134873752-134873972	220	85.53
Chr1:134884959-134885183	224	98.67
Chr1:134936448-134936677	229	95.22
Chr1:135084793-135085016	223	97.32
Chr1:135220059-135220283	224	95.56
Chr1:135295991-135296216	225	98.23
Chr1:135413863-135414095	232	91.85
Chr1:135428351-135428574	223	95.09
Chr1:135442546-135442769	223	96.02
Chr1:135451934-135452156	222	87.61
Chr1:135484614-135484838	224	92.07
Chr1:135651032-135651247	215	95.83
Chr1:135682356-135682580	224	98.22
Chr1:135703534-135703759	225	96.9
Chr1:135720043-135720267	224	88.6
Chr1:135735640-135735867	227	93.45
Chr1:135775958-135776182	224	95.56
Chr1:135826804-135827024	220	94.59
Chr1:136002853-136003078	225	95.59
Chr1:136112853-136113077	224	92.04
Chr1:136359591-136359821	230	97.4
Chr1:136360426-136360651	225	97.79
Chr1:136437210-136437434	224	97.33
Chr1:136473063-136473280	217	92.86
Chr1:136482514-136482738	224	92.48
Chr1:136616411-136616634	223	96.9
Chr1:136767811-136768035	224	97.33
Chr1:136821842-136822065	223	96.43
Chr1:136831502-136831723	221	93.72
Chr1:136836414-136836635	221	91.44
Chr1:136926807-136927033	226	96.04
Chr1:136975165-136975389	224	96.44
Chr1:137003253-137003477	224	95.13
Chr1:137054688-137054909	221	95.96
Chr1:137321362-137321586	224	94.67
Chr1:137336589-137336814	225	96.46
Chr1:137450296-137450522	226	96.48
Chr1:137475657-137475884	227	90.35
[truncated: 32,134 more rows]

## Sheet: 27396 ERE
Table S1C: 27,396 ERE1 loci identified in the horse reference genome sequence with sizes similar to the ERE1 consensus (225bp ± 10 bp),
with minimum identity of 84% to the consensus and that are located outside repetitive elements.
Genomic Coordinates	Length (bp)	Identity to ERE1 consensus (%)
chr1:27782-28007	225	90.79
chr1:80060-80284	224	94.69
chr1:95310-95536	226	95.59
chr1:305736-305961	225	92.92
chr1:416483-416707	224	97.78
chr1:523848-524066	218	91.78
chr1:660825-661051	226	96.48
chr1:1028306-1028531	225	98.23
chr1:1496488-1496711	223	90.31
chr1:1565197-1565421	224	95.56
chr1:1725006-1725227	221	89.78
chr1:1791602-1791823	221	85.53
chr1:1872337-1872561	224	86.34
chr1:1910164-1910387	223	96.89
chr1:2024969-2025196	227	93.01
chr1:2205891-2206115	224	92
chr1:2240757-2240984	227	96.93
chr1:2280273-2280496	223	96.44
chr1:2551685-2551910	225	95.13
chr1:3137518-3137742	224	98.22
chr1:3211834-3212058	224	97.33
chr1:3301193-3301417	224	97.33
chr1:3307462-3307687	225	92.48
chr1:3438563-3438790	227	90.79
chr1:3724515-3724739	224	97.33
chr1:4154433-4154657	224	96.89
chr1:4267433-4267657	224	96.44
chr1:4388432-4388655	223	96.44
chr1:4429895-4430122	227	93.86
chr1:5483781-5484008	227	92.98
chr1:5586842-5587067	225	96.9
chr1:5683536-5683761	225	95.58
chr1:5685703-5685927	224	96.89
chr1:5697474-5697700	226	92.95
chr1:5807707-5807937	230	92.64
chr1:5841137-5841358	221	96.44
chr1:6087782-6088000	218	87.89
chr1:6195152-6195376	224	97.78
chr1:6239310-6239539	229	95.22
chr1:6260368-6260592	224	97.78
chr1:6373059-6373284	225	95.13
chr1:6412708-6412932	224	91.15
chr1:6497055-6497278	223	92.04
chr1:6579740-6579964	224	97.33
chr1:6598842-6599067	225	96.02
chr1:6617765-6617989	224	96
chr1:6693410-6693632	222	94.67
chr1:6740433-6740654	221	97.75
chr1:7132159-7132386	227	93.86
chr1:7191392-7191616	224	91.59
chr1:7513639-7513863	224	96.89
chr1:8088331-8088550	219	97.27
chr1:8187021-8187242	221	95.56
chr1:8222160-8222384	224	92
chr1:8470658-8470883	225	96.02
chr1:8532369-8532593	224	96.44
chr1:8559869-8560093	224	92.92
chr1:8706419-8706646	227	93.42
chr1:8728946-8729169	223	95.11
chr1:8797495-8797719	224	95.13
chr1:9022310-9022535	225	93.36
chr1:9057879-9058104	225	96.9
chr1:9090094-9090318	224	97.33
chr1:9662502-9662718	216	85.39
chr1:9746367-9746593	226	95.59
chr1:9812230-9812455	225	96.48
chr1:9931775-9932000	225	94.27
chr1:9947010-9947231	221	95.95
chr1:10117727-10117954	227	95.18
chr1:10124108-10124332	224	96.44
chr1:10150517-10150741	224	96.44
chr1:10362026-10362248	222	99.1
chr1:10498658-10498883	225	94.69
chr1:10511485-10511716	231	94.83
chr1:10585231-10585449	218	95.89
chr1:10625357-10625582	225	96.02
chr1:10726432-10726657	225	96.9
chr1:10802623-10802844	221	86.73
chr1:10848773-10848996	223	95.09
chr1:10948440-10948658	218	97.26
chr1:11093674-11093898	224	98.22
chr1:11190856-11191082	226	94.74
chr1:11201926-11202151	225	85.09
chr1:11404042-11404267	225	95.13
chr1:11691290-11691515	225	95.58
chr1:11819776-11820001	225	96.46
chr1:11939845-11940070	225	97.35
chr1:11955187-11955412	225	94.27
chr1:12060042-12060268	226	94.27
chr1:12114948-12115171	223	96
chr1:12208572-12208796	224	96.44
chr1:12327230-12327455	225	91.27
chr1:12335525-12335750	225	95.58
chr1:12398898-12399123	225	96.46
chr1:12470042-12470259	217	88.6
chr1:12637138-12637363	225	96.46
chr1:12794295-12794520	225	95.13
chr1:12840156-12840380	224	95.11
chr1:12855054-12855279	225	95.58
chr1:12904986-12905213	227	96.05
chr1:13023040-13023259	219	84.44
chr1:13085003-13085229	226	93.83
chr1:13151329-13151553	224	91.59
chr1:13259661-13259887	226	95.15
chr1:13261670-13261895	225	95.13
chr1:13267622-13267841	219	93.67
chr1:13282927-13283152	225	84.78
chr1:13301329-13301553	224	92.44
chr1:13753272-13753499	227	95.61
chr1:13795247-13795472	225	94.27
chr1:13834453-13834677	224	100
chr1:13855402-13855626	224	90.79
chr1:13882487-13882711	224	92.48
chr1:14011136-14011365	229	93.51
chr1:14025043-14025268	225	96.9
chr1:14026858-14027083	225	92.07
chr1:14173418-14173642	224	96.44
chr1:14194142-14194369	227	92.11
chr1:14218736-14218960	224	96.89
chr1:14293576-14293800	224	92.44
chr1:14511472-14511693	221	97.75
chr1:14709213-14709441	228	95.2
chr1:14728591-14728812	221	92.83
chr1:14779692-14779919	227	91.7
chr1:14855050-14855274	224	98.22
chr1:14863633-14863856	223	93.36
chr1:14903339-14903564	225	95.58
chr1:15122381-15122605	224	95.59
chr1:15218364-15218587	223	96.44
chr1:15330713-15330933	220	93.67
chr1:15344472-15344696	224	95.11
chr1:15402531-15402755	224	98.67
chr1:15856981-15857206	225	97.35
chr1:15873463-15873687	224	98.22
chr1:15939328-15939552	224	95.56
chr1:16223244-16223469	225	96.02
chr1:16311935-16312160	225	95.13
chr1:16324668-16324893	225	95.13
chr1:16448181-16448404	223	95.11
chr1:16451923-16452147	224	93.78
chr1:16539411-16539636	225	96.9
chr1:16728850-16729074	224	98.22
chr1:16754469-16754693	224	92.48
chr1:16832630-16832849	219	89.59
chr1:16863828-16864052	224	93.36
chr1:16941109-16941334	225	92.92
chr1:16953996-16954220	224	98.67
chr1:16996254-16996478	224	94.71
chr1:17071516-17071734	218	93.36
chr1:17164123-17164350	227	89.52
chr1:17210207-17210432	225	91.59
chr1:17233190-17233410	220	88.84
chr1:17347449-17347666	217	94.04
chr1:17616240-17616466	226	92.54
chr1:17689843-17690067	224	96.89
chr1:17859761-17859985	224	96.89
chr1:18155966-18156191	225	95.58
chr1:18181106-18181329	223	93.33
chr1:18664887-18665105	218	96.35
chr1:18712859-18713085	226	94.71
chr1:18826781-18827005	224	91.59
chr1:18961203-18961427	224	95.58
chr1:18989747-18989978	231	93.1
chr1:19028089-19028311	222	86.34
chr1:19031436-19031660	224	96.44
chr1:19137141-19137365	224	93.33
chr1:19523215-19523440	225	96.46
chr1:19560131-19560355	224	95.13
chr1:19603782-19604005	223	96.02
chr1:19657919-19658146	227	95.61
chr1:19698777-19699000	223	95.56
chr1:19740152-19740377	225	97.35
chr1:20428934-20429157	223	97.77
chr1:20461975-20462200	225	94.69
chr1:20472535-20472757	222	93.27
chr1:20577413-20577635	222	95.56
chr1:20612079-20612298	219	91.4
chr1:20727347-20727574	227	91.7
chr1:20757024-20757248	224	96.9
chr1:20767901-20768126	225	96.9
chr1:20809976-20810200	224	96
chr1:20814239-20814459	220	84.96
chr1:20878652-20878878	226	93.86
chr1:20955150-20955375	225	91.63
chr1:21206636-21206861	225	92.92
chr1:21321175-21321397	222	94.69
chr1:21324440-21324663	223	95.09
chr1:21353720-21353946	226	96.04
chr1:21355990-21356215	225	95.13
chr1:21491888-21492112	224	96.44
chr1:21722492-21722718	226	96.48
chr1:21750452-21750677	225	92.48
chr1:21840167-21840391	224	97.33
chr1:22050863-22051087	224	95.56
chr1:22080557-22080781	224	98.67
chr1:22084461-22084689	228	96.07
chr1:22198531-22198755	224	93.33
chr1:22296259-22296481	222	94.64
chr1:22614243-22614463	220	93.67
chr1:22687126-22687354	228	92.14
chr1:22785188-22785413	225	96.02
chr1:22902751-22902977	226	93.42
chr1:22986355-22986581	226	93.42
chr1:23039480-23039703	223	96.89
chr1:23057976-23058200	224	94.25
chr1:23157323-23157548	225	92.95
chr1:23174084-23174312	228	87.77
chr1:23209114-23209335	221	93.33
chr1:23243696-23243919	223	96.44
chr1:23285079-23285303	224	93.81
chr1:23308575-23308794	219	91.44
chr1:23475565-23475787	222	96.41
chr1:23792995-23793220	225	92.04
chr1:23853991-23854217	226	95.59
chr1:23873582-23873808	226	97.8
chr1:24027530-24027748	218	94.59
chr1:24242529-24242752	223	98.22
chr1:24321906-24322133	227	85.22
chr1:24340928-24341151	223	92
chr1:24370921-24371140	219	91.82
chr1:24438220-24438445	225	96.9
chr1:24540029-24540251	222	97.76
chr1:24655899-24656120	221	92.89
chr1:24787583-24787808	225	93.36
chr1:24960195-24960417	222	96.41
chr1:25005590-25005811	221	93.33
chr1:25160882-25161106	224	98.67
chr1:25341714-25341940	226	95.59
chr1:25395057-25395283	226	95.15
chr1:25685543-25685769	226	94.74
chr1:25700662-25700878	216	94.01
chr1:25713032-25713257	225	91.59
chr1:25899797-25900021	224	96.44
chr1:25930671-25930896	225	95.58
chr1:25935442-25935666	224	97.33
chr1:26077380-26077604	224	97.35
chr1:26297996-26298220	224	98.22
chr1:26377112-26377337	225	95.13
chr1:26463454-26463678	224	98.22
chr1:26499890-26500115	225	94.27
chr1:26593355-26593574	219	90.54
chr1:26698606-26698828	222	88.05
chr1:26813126-26813353	227	93.04
chr1:26848132-26848356	224	85.02
chr1:26855917-26856142	225	98.23
chr1:26878139-26878363	224	96
chr1:27015062-27015285	223	87.72
chr1:27129851-27130080	229	92.21
chr1:27140999-27141224	225	85.59
chr1:27194982-27195206	224	97.33
chr1:27299959-27300183	224	94.67
chr1:27301469-27301687	218	92.73
chr1:27349967-27350188	221	87.17
chr1:27375603-27375820	217	87.89
chr1:27396699-27396923	224	93.78
chr1:27515299-27515514	215	93.09
chr1:27545672-27545891	219	95.45
chr1:27588859-27589083	224	95.13
chr1:27622598-27622823	225	95.58
chr1:27636911-27637135	224	96.02
chr1:27711232-27711451	219	85.84
chr1:27848072-27848293	221	95.52
chr1:27869858-27870083	225	95.58
chr1:27870176-27870400	224	97.33
chr1:27936878-27937095	217	85.27
chr1:27937164-27937387	223	92.48
chr1:27938237-27938462	225	95.13
chr1:27953299-27953519	220	87.11
chr1:27968026-27968252	226	94.27
chr1:27976434-27976667	233	91.03
chr1:28012235-28012462	227	91.27
chr1:28045354-28045581	227	92.54
chr1:28061948-28062170	222	84.58
chr1:28092416-28092640	224	96.44
chr1:28229822-28230042	220	91.19
chr1:28366447-28366669	222	96.88
chr1:28408635-28408861	226	97.36
chr1:28544058-28544284	226	94.71
chr1:28579605-28579827	222	92.04
chr1:28580806-28581029	223	84.72
chr1:28590026-28590251	225	97.35
chr1:28613258-28613482	224	96
chr1:28615448-28615670	222	91.07
chr1:28618685-28618907	222	94.67
chr1:28626868-28627097	229	96.09
chr1:28674525-28674753	228	94.32
chr1:28680719-28680947	228	93.45
chr1:28700567-28700788	221	84.38
chr1:28751785-28752007	222	85.78
chr1:28799732-28799956	224	96
chr1:28810243-28810460	217	86.22
chr1:28947186-28947420	234	87.66
chr1:28956224-28956452	228	91.74
chr1:29093675-29093899	224	86.78
chr1:29392929-29393157	228	90.39
chr1:29489683-29489904	221	92.83
chr1:29497321-29497546	225	86.21
chr1:29540974-29541195	221	88.5
chr1:29543434-29543658	224	85.65
chr1:29584647-29584874	227	95.61
chr1:29623428-29623652	224	92.48
chr1:29745529-29745754	225	96.9
chr1:29816783-29817007	224	94.67
chr1:29819079-29819302	223	94.67
chr1:30009604-30009828	224	96.46
chr1:30081111-30081327	216	85.91
chr1:30175214-30175437	223	94.2
chr1:30214941-30215167	226	95.15
chr1:30220189-30220413	224	96
chr1:30279680-30279902	222	88
chr1:30295926-30296149	223	97.78
chr1:30339055-30339282	227	92.98
chr1:30575980-30576195	215	91.71
chr1:30626248-30626470	222	90.27
chr1:30731282-30731510	228	92.14
chr1:30864871-30865093	222	93.3
chr1:30902063-30902288	225	96.46
chr1:31054138-31054363	225	97.35
chr1:31182981-31183207	226	93.39
chr1:31211137-31211362	225	92.04
chr1:31242881-31243107	226	91.67
chr1:31310888-31311109	221	92
chr1:31454136-31454361	225	98.23
chr1:31605521-31605747	226	91.63
chr1:31638482-31638703	221	95.95
chr1:31653009-31653229	220	97.74
chr1:31670539-31670763	224	96.89
chr1:31677479-31677698	219	94.12
chr1:31692886-31693106	220	95.07
chr1:31713800-31714026	226	96.04
chr1:31719546-31719770	224	95.58
chr1:31792865-31793090	225	94.69
chr1:31816955-31817180	225	98.23
chr1:31846714-31846933	219	91.89
chr1:31958311-31958536	225	93.81
chr1:31978604-31978831	227	93.89
chr1:32232170-32232388	218	98.17
chr1:32264588-32264812	224	93.81
chr1:32306973-32307197	224	98.67
chr1:32332905-32333128	223	94.64
chr1:32351044-32351268	224	95.56
chr1:32375291-32375513	222	93.72
chr1:32399480-32399700	220	95.93
chr1:32521423-32521642	219	95
chr1:32722243-32722469	226	94.74
chr1:32769187-32769412	225	95.58
chr1:32920162-32920387	225	96.9
chr1:32962872-32963097	225	92.48
chr1:33117009-33117235	226	94.71
chr1:33189527-33189751	224	92.92
chr1:33216925-33217149	224	93.36
chr1:33241430-33241655	225	94.69
chr1:33245205-33245430	225	94.69
chr1:33255135-33255359	224	94.22
chr1:33331242-33331464	222	85.65
chr1:33371970-33372202	232	93.56
chr1:33372611-33372841	230	92.64
chr1:33391022-33391238	216	86.36
chr1:33417289-33417517	228	95.2
chr1:33436660-33436884	224	97.78
chr1:33560479-33560703	224	99.56
chr1:33626444-33626668	224	97.79
chr1:33907467-33907691	224	95.13
chr1:33959048-33959278	230	91.34
chr1:33974244-33974472	228	90.99
chr1:34097202-34097425	223	95.58
chr1:34162981-34163205	224	93.81
chr1:34309570-34309797	227	95.61
chr1:34319435-34319660	225	95.13
chr1:34435150-34435377	227	89.96
chr1:34477859-34478082	223	96.46
chr1:34484702-34484929	227	96.05
chr1:34619834-34620058	224	95.56
chr1:34625280-34625503	223	94.67
chr1:34628259-34628483	224	97.78
chr1:34689485-34689710	225	94.69
chr1:34695442-34695666	224	87.72
chr1:34695932-34696159	227	94.32
chr1:34743497-34743720	223	91.15
chr1:34798962-34799182	220	89.91
chr1:34820792-34821015	223	95.11
chr1:34907896-34908120	224	95.56
chr1:35025422-35025644	222	95.52
chr1:35138172-35138396	224	96.89
chr1:35146292-35146515	223	97.78
chr1:35152659-35152886	227	90.91
chr1:35179345-35179568	223	93.78
chr1:35182389-35182613	224	96.9
chr1:35215555-35215781	226	93.83
chr1:35246235-35246452	217	86.49
chr1:35305448-35305673	225	90.71
chr1:35359121-35359345	224	94.69
chr1:35368367-35368591	224	95.56
chr1:35391991-35392215	224	95.11
chr1:35419309-35419536	227	93.42
chr1:35449165-35449380	215	94.44
chr1:35514592-35514807	215	90.28
chr1:35573351-35573579	228	90.43
chr1:35690763-35690984	221	95.52
chr1:35798000-35798224	224	99.11
chr1:35861378-35861601	223	91.56
chr1:35949267-35949492	225	95.13
chr1:36028166-36028391	225	95.58
chr1:36051051-36051280	229	93.91
chr1:36075985-36076208	223	92.92
chr1:36084579-36084801	222	84.85
chr1:36244068-36244287	219	90.18
chr1:36268392-36268608	216	91.74
chr1:36338612-36338834	222	94.62
chr1:36361583-36361800	217	86.82
chr1:36419272-36419500	228	93.48
chr1:36444890-36445115	225	94.27
chr1:36469737-36469959	222	92.89
chr1:36548958-36549184	226	95.15
chr1:36568553-36568783	230	90.48
chr1:36597169-36597394	225	96.9
chr1:36599037-36599260	223	94.67
chr1:36606412-36606635	223	94.64
chr1:36608960-36609188	228	86.09
chr1:36685462-36685686	224	87.39
chr1:36787304-36787530	226	94.71
chr1:36829719-36829942	223	93.75
chr1:36859916-36860140	224	97.33
chr1:36937130-36937353	223	96.44
chr1:36938843-36939067	224	96.89
chr1:36965115-36965340	225	96.46
chr1:37045370-37045593	223	93.3
chr1:37180830-37181054	224	97.78
chr1:37213473-37213697	224	97.33
chr1:37224170-37224394	224	94.22
chr1:37243778-37244004	226	92.14
chr1:37307446-37307670	224	97.33
chr1:37325410-37325633	223	98.67
chr1:37393502-37393726	224	96
chr1:37515325-37515546	221	99.55
chr1:37557216-37557440	224	96.44
chr1:37717604-37717829	225	94.25
chr1:37760122-37760344	222	96.44
chr1:37763359-37763583	224	95.13
chr1:37846429-37846653	224	95.11
chr1:37970974-37971197	223	96.43
chr1:38074465-38074685	220	93.21
chr1:38120359-38120583	224	96.44
chr1:38461562-38461786	224	92.92
chr1:38505462-38505684	222	85.96
chr1:38578458-38578681	223	93.81
chr1:38633971-38634197	226	95.59
chr1:38634206-38634430	224	96.9
chr1:38635410-38635634	224	96.44
chr1:38720833-38721052	219	92.44
chr1:38753645-38753866	221	88.94
chr1:38774475-38774703	228	91.74
chr1:38838184-38838416	232	90.13
chr1:39073526-39073751	225	96.9
chr1:39473632-39473856	224	93.81
chr1:39482514-39482734	220	90.18
chr1:39490066-39490292	226	92.95
chr1:39634351-39634575	224	98.22
chr1:39635492-39635716	224	97.33
chr1:39715920-39716145	225	93.36
chr1:39750386-39750609	223	92.44
chr1:39833020-39833244	224	93.33
chr1:39976917-39977138	221	95.5
chr1:40224983-40225207	224	98.67
chr1:40320858-40321083	225	94.71
chr1:40541950-40542172	222	99.1
chr1:40633446-40633671	225	92.11
chr1:40689152-40689371	219	94.57
chr1:40714070-40714291	221	84.07
chr1:40752466-40752695	229	92.17
chr1:40821733-40821959	226	93.42
chr1:40830245-40830469	224	96
chr1:40870693-40870916	223	94.67
chr1:40948214-40948437	223	84.14
chr1:40951263-40951488	225	93.81
chr1:40965245-40965469	224	97.78
chr1:41058236-41058461	225	96.02
chr1:41112701-41112926	225	94.27
chr1:41160143-41160367	224	92.44
chr1:41174166-41174387	221	95.52
chr1:41304572-41304793	221	96.43
chr1:41675715-41675945	230	93.07
chr1:41748939-41749164	225	95.58
chr1:41800966-41801193	227	91.23
chr1:41885332-41885555	223	98.67
chr1:41918223-41918446	223	93.3
chr1:41979957-41980179	222	95.54
chr1:42059977-42060200	223	85.46
chr1:42130822-42131046	224	92.07
chr1:42177419-42177643	224	97.78
chr1:42314223-42314449	226	94.71
chr1:42331088-42331312	224	97.78
chr1:42414519-42414743	224	96.44
chr1:42424635-42424858	223	98.21
chr1:42430367-42430589	222	93.33
chr1:42859230-42859454	224	97.33
chr1:42899195-42899417	222	95.07
chr1:43008916-43009141	225	93.42
chr1:43102806-43103023	217	88.46
chr1:43150678-43150898	220	89.29
chr1:43339050-43339269	219	91.4
chr1:43370979-43371204	225	96.46
chr1:43386876-43387100	224	97.78
chr1:43429780-43430003	223	86.78
chr1:43430012-43430233	221	96.4
chr1:43454134-43454351	217	90.71
chr1:43500574-43500798	224	94.67
chr1:43540110-43540326	216	87.78
chr1:43555782-43556006	224	89.82
chr1:43654243-43654469	226	95.59
chr1:43665355-43665578	223	95.58
chr1:43701884-43702105	221	86.28
chr1:43733554-43733779	225	93.81
chr1:43746537-43746760	223	89.33
chr1:43807386-43807610	224	95.58
chr1:43879345-43879566	221	86.78
chr1:44042976-44043198	222	95.54
chr1:44059716-44059944	228	93.45
chr1:44115587-44115811	224	97.33
chr1:44128822-44129047	225	95.13
chr1:44219985-44220209	224	96
chr1:44244905-44245129	224	95.11
chr1:44360152-44360376	224	92.48
chr1:44851107-44851334	227	96.93
chr1:44964038-44964255	217	85.09
chr1:44970017-44970241	224	94.22
chr1:45015016-45015241	225	99.12
chr1:45032825-45033049	224	97.33
chr1:45211639-45211865	226	93.01
chr1:45354393-45354617	224	96.46
chr1:45555517-45555741	224	97.33
chr1:45629577-45629804	227	92.17
chr1:45632604-45632829	225	93.39
chr1:45827128-45827352	224	92.48
chr1:45948441-45948665	224	94.67
chr1:45984164-45984390	226	92.54
chr1:45989461-45989684	223	96.89
chr1:46084137-46084361	224	92.92
chr1:46120787-46121010	223	94.2
chr1:46360145-46360369	224	96
chr1:46373496-46373727	231	91.42
chr1:46442546-46442770	224	98.22
chr1:46465175-46465400	225	96.46
chr1:46496757-46496981	224	98.22
chr1:46507646-46507870	224	89.52
chr1:46520766-46520996	230	92.64
chr1:46554491-46554715	224	95.56
chr1:46598186-46598408	222	94.22
chr1:46743230-46743454	224	96.9
chr1:46824654-46824878	224	97.78
chr1:46902842-46903066	224	92.07
chr1:46980247-46980471	224	91.19
chr1:47011490-47011706	216	90.83
chr1:47079397-47079623	226	91.19
chr1:47110595-47110824	229	95.65
chr1:47134258-47134482	224	93.36
chr1:47200676-47200902	226	94.71
chr1:47354409-47354633	224	99.56
chr1:47540623-47540846	223	94.22
chr1:47579417-47579641	224	91.56
chr1:47626021-47626243	222	86.28
chr1:47655366-47655590	224	97.35
chr1:47671987-47672212	225	90.31
chr1:47689353-47689577	224	93.39
chr1:47755744-47755966	222	91.48
chr1:47901416-47901641	225	95.58
chr1:48029716-48029941	225	97.35
chr1:48030388-48030614	226	95.59
chr1:48034499-48034727	228	93.89
chr1:48036133-48036358	225	94.69
chr1:48107364-48107586	222	93.33
chr1:48137324-48137548	224	95.58
chr1:48176565-48176789	224	96.44
chr1:48278035-48278259	224	97.33
chr1:48350744-48350968	224	97.78
chr1:48373345-48373565	220	94.14
chr1:48373913-48374133	220	85.71
chr1:48448066-48448290	224	94.25
chr1:48472162-48472388	226	96.04
chr1:48479354-48479572	218	84.44
chr1:48490567-48490791	224	90.75
chr1:48500851-48501072	221	93.3
chr1:48523086-48523306	220	93.21
chr1:48544185-48544410	225	94.25
chr1:48567266-48567491	225	92.54
chr1:48628504-48628725	221	86.67
chr1:48659305-48659530	225	95.13
chr1:48714297-48714519	222	91.59
chr1:48800071-48800291	220	95.5
chr1:48803210-48803430	220	94.14
chr1:48839020-48839245	225	94.3
chr1:49028420-49028645	225	95.58
chr1:49090259-49090484	225	96.46
chr1:49184659-49184881	222	94.17
chr1:49197775-49197999	224	95.58
chr1:49200123-49200339	216	91.4
chr1:49293727-49293946	219	92.34
chr1:49425698-49425922	224	92.04
chr1:49684753-49684985	232	90.99
chr1:49815543-49815768	225	92.95
chr1:49867232-49867461	229	94.35
chr1:49877579-49877796	217	93.61
chr1:49947155-49947374	219	92.89
chr1:49982354-49982579	225	97.79
chr1:50014704-50014929	225	96.02
chr1:50045464-50045688	224	98.22
chr1:50046559-50046785	226	94.27
chr1:50140350-50140578	228	93.01
chr1:50215514-50215739	225	97.35
chr1:50323592-50323816	224	96.44
chr1:50394510-50394732	222	95.11
chr1:50413948-50414173	225	93.81
chr1:50426395-50426620	225	95.58
chr1:50450131-50450355	224	94.22
chr1:50631831-50632057	226	94.71
chr1:50737569-50737794	225	95.58
chr1:50760756-50760984	228	92.58
chr1:50859428-50859653	225	97.79
chr1:50942023-50942247	224	96
chr1:51041002-51041223	221	86.61
chr1:51152800-51153024	224	93.83
chr1:51322580-51322801	221	96
chr1:51464202-51464426	224	93.33
chr1:51471186-51471408	222	94.67
chr1:51554549-51554773	224	96.02
chr1:51599462-51599686	224	95.11
chr1:51615864-51616087	223	94.22
chr1:51811080-51811304	224	95.13
chr1:51897892-51898117	225	90.75
chr1:52234757-52234977	220	96.85
chr1:52245663-52245887	224	95.58
chr1:52338456-52338683	227	93.42
chr1:52374374-52374598	224	96.44
chr1:52388102-52388325	223	93.3
chr1:52460389-52460616	227	86.58
chr1:52578538-52578760	222	89.82
chr1:52581779-52582014	235	93.64
chr1:52601391-52601615	224	92.04
chr1:52688078-52688299	221	95.52
chr1:52857126-52857350	224	93.36
chr1:52860875-52861099	224	93.81
chr1:52904480-52904697	217	85.65
chr1:53022656-53022878	222	97.31
chr1:53028784-53029008	224	98.67
chr1:53076053-53076277	224	95.58
chr1:53214402-53214626	224	97.33
chr1:53338729-53338956	227	94.3
chr1:53439237-53439462	225	91.67
chr1:53478347-53478572	225	91.19
chr1:53637071-53637291	220	97.29
chr1:53815144-53815369	225	95.58
chr1:54006258-54006476	218	90.91
chr1:54378535-54378760	225	95.58
chr1:54404049-54404273	224	92.48
chr1:54683641-54683866	225	98.23
chr1:54834508-54834737	229	91.77
chr1:54935445-54935668	223	89.38
chr1:55023369-55023592	223	92.04
chr1:55171794-55172015	221	85.9
chr1:55303449-55303674	225	95.13
chr1:55426417-55426642	225	94.25
chr1:55482286-55482515	229	93.48
chr1:55497147-55497366	219	85.4
chr1:55545669-55545891	222	91.52
chr1:55559700-55559924	224	97.78
chr1:55566998-55567223	225	94.69
chr1:55686806-55687030	224	95.11
chr1:55689746-55689972	226	94.27
chr1:55762194-55762418	224	90.27
chr1:56033862-56034086	224	94.22
chr1:56094699-56094926	227	96.49
chr1:56184535-56184759	224	93.39
chr1:56253075-56253300	225	94.71
chr1:56349805-56350031	226	95.15
chr1:56417727-56417951	224	96.44
chr1:56467347-56467574	227	92.54
chr1:56572226-56572443	217	92.89
chr1:56618984-56619210	226	96.92
chr1:56693581-56693804	223	85.46
chr1:56716623-56716845	222	84.07
chr1:56755647-56755865	218	95.48
chr1:56757790-56758016	226	92.11
chr1:56850057-56850281	224	96
chr1:56859386-56859611	225	94.27
chr1:56878219-56878445	226	91.63
chr1:56907923-56908146	223	94.64
chr1:56932177-56932402	225	93.36
chr1:56943413-56943638	225	92.04
chr1:56953964-56954196	232	88.56
chr1:57037439-57037661	222	94.62
chr1:57052372-57052596	224	90.71
chr1:57075656-57075880	224	98.22
chr1:57285851-57286073	222	87.17
chr1:57289677-57289900	223	96.44
chr1:57312997-57313221	224	95.11
chr1:57451494-57451712	218	87.84
chr1:57488308-57488532	224	94.22
chr1:57489325-57489541	216	85.91
chr1:57560949-57561182	233	91.03
chr1:57578534-57578760	226	95.59
chr1:57651561-57651790	229	96.52
chr1:58006854-58007076	222	87.11
chr1:58206500-58206723	223	97.77
chr1:58236055-58236283	228	87.83
chr1:58262272-58262497	225	92.95
chr1:58330109-58330324	215	85.39
chr1:58348180-58348404	224	96.44
chr1:58455396-58455611	215	87.72
chr1:58882659-58882879	220	95.48
chr1:59248044-59248268	224	96
chr1:59768589-59768813	224	94.67
chr1:59853791-59854013	222	96.86
chr1:59864842-59865069	227	94.74
chr1:59903315-59903542	227	88.7
chr1:59984115-59984345	230	92.24
chr1:59995051-59995273	222	88.55
chr1:59995685-59995908	223	93.36
chr1:60015167-60015392	225	93.39
chr1:60066458-60066682	224	97.78
chr1:60088871-60089096	225	93.81
chr1:60089662-60089886	224	92.48
chr1:60159924-60160149	225	96.46
chr1:60385109-60385332	223	95.56
chr1:60495566-60495790	224	93.36
chr1:60539007-60539233	226	92.51
chr1:60676737-60676961	224	96
chr1:60696783-60697007	224	97.78
chr1:60855773-60855993	220	96.02
chr1:60898243-60898468	225	94.27
chr1:60918482-60918708	226	95.59
chr1:60935872-60936100	228	92.58
chr1:60946082-60946306	224	96.46
chr1:61023611-61023834	223	96.43
chr1:61028442-61028667	225	97.35
chr1:61029009-61029236	227	86.64
chr1:61032291-61032508	217	90.37
chr1:61079718-61079942	224	97.78
chr1:61154307-61154533	226	90.83
chr1:61262993-61263217	224	98.67
chr1:61381481-61381699	218	86.1
chr1:61387849-61388075	226	93.39
chr1:61418467-61418692	225	93.39
chr1:61472419-61472643	224	95.13
chr1:61559589-61559814	225	92.92
chr1:61619699-61619926	227	90.79
chr1:61664017-61664236	219	90
chr1:61671400-61671620	220	93.27
chr1:61688711-61688935	224	97.78
chr1:61725471-61725697	226	95.59
chr1:61739323-61739544	221	92.83
chr1:61768970-61769190	220	87.11
chr1:61779119-61779336	217	86.49
chr1:61781915-61782133	218	86.28
chr1:61887990-61888214	224	98.67
chr1:61924263-61924487	224	91.11
chr1:61970149-61970374	225	97.35
chr1:61994363-61994587	224	97.78
chr1:62040782-62041006	224	91.56
chr1:62091969-62092188	219	92.73
chr1:62097607-62097831	224	97.33
chr1:62133849-62134072	223	90.22
chr1:62149589-62149815	226	93.83
chr1:62193889-62194113	224	98.22
chr1:62251667-62251893	226	89.04
chr1:62301375-62301599	224	93.36
chr1:62322677-62322902	225	96.02
chr1:62323997-62324219	222	88.94
chr1:62356889-62357112	223	88.99
chr1:62476769-62476993	224	96
chr1:62561259-62561483	224	98.22
chr1:62621995-62622217	222	93.75
chr1:62654880-62655106	226	95.15
chr1:62663494-62663719	225	92.95
chr1:62688672-62688894	222	94.22
chr1:62767552-62767777	225	92.14
chr1:62904491-62904716	225	91.59
chr1:62933960-62934187	227	95.18
chr1:63024537-63024762	225	96.46
chr1:63084159-63084385	226	92.51
chr1:63127130-63127354	224	97.33
chr1:63258461-63258683	222	95.98
chr1:63652935-63653154	219	93.81
chr1:63779784-63780008	224	94.69
chr1:64012816-64013038	222	94.22
chr1:64073600-64073822	222	94.17
chr1:64317888-64318111	223	91.63
chr1:64327837-64328056	219	92.73
chr1:64356676-64356900	224	98.22
chr1:64416278-64416503	225	97.79
chr1:64643060-64643284	224	92.07
chr1:64727884-64728109	225	97.35
chr1:64938935-64939158	223	97.33
chr1:65171297-65171520	223	90.71
chr1:65178973-65179192	219	85.46
chr1:65185947-65186171	224	92.98
chr1:65186198-65186418	220	85.33
chr1:65187511-65187735	224	93.78
chr1:65213590-65213811	221	87.61
chr1:65216173-65216396	223	92.89
chr1:65464303-65464528	225	91.59
chr1:65566915-65567140	225	96.02
chr1:66021153-66021377	224	96
chr1:66505116-66505340	224	94.71
chr1:66582040-66582263	223	97.77
chr1:66594964-66595191	227	95.2
chr1:66603248-66603473	225	92.92
chr1:67072133-67072356	223	95.98
chr1:67085069-67085289	220	92.79
chr1:67172005-67172231	226	93.83
chr1:67303685-67303909	224	96.44
chr1:67372172-67372397	225	96.02
chr1:67466723-67466947	224	97.79
chr1:67615041-67615265	224	96.89
chr1:67622876-67623100	224	94.69
chr1:67748794-67749019	225	90.31
chr1:67766843-67767066	223	91.59
chr1:67795193-67795423	230	91.77
chr1:67836126-67836350	224	98.67
chr1:68075222-68075449	227	92.14
chr1:68157545-68157772	227	93.45
chr1:68190652-68190876	224	96.02
chr1:68368024-68368247	223	96.43
chr1:68381339-68381563	224	98.67
chr1:68404700-68404922	222	91.15
chr1:68415927-68416151	224	93.36
chr1:68474038-68474259	221	86.28
chr1:68559896-68560127	231	93.53
chr1:68596583-68596807	224	94.67
chr1:68747953-68748178	225	94.25
chr1:68753606-68753830	224	98.22
chr1:68934256-68934480	224	95.11
chr1:69084717-69084937	220	85.4
chr1:69128467-69128691	224	97.78
chr1:69143987-69144209	222	93.3
chr1:69189095-69189318	223	91.07
chr1:69198485-69198710	225	95.58
chr1:69441576-69441801	225	91.27
chr1:69542261-69542485	224	98.23
chr1:70087285-70087510	225	95.13
chr1:70135705-70135930	225	95.13
chr1:70226860-70227085	225	93.39
chr1:70334150-70334374	224	97.78
chr1:70433056-70433281	225	95.13
chr1:70571903-70572128	225	91.19
chr1:70658159-70658380	221	94.62
chr1:70786149-70786373	224	97.33
chr1:70924247-70924468	221	91.89
chr1:70928301-70928526	225	96.02
chr1:70928613-70928837	224	95.59
chr1:71092511-71092736	225	97.79
chr1:71513186-71513411	225	90.31
chr1:71555271-71555496	225	90.27
chr1:71715010-71715233	223	92.86
chr1:71775591-71775818	227	96.49
chr1:71813920-71814141	221	96.89
chr1:72085807-72086027	220	96.83
chr1:72346056-72346281	225	95.15
chr1:72556723-72556948	225	92.07
chr1:72612074-72612298	224	94.25
chr1:72620870-72621095	225	95.58
chr1:72733463-72733685	222	97.78
chr1:72985782-72986005	223	95.11
chr1:73008567-73008790	223	95.11
chr1:73083109-73083335	226	97.36
chr1:73135398-73135622	224	96
chr1:73137423-73137647	224	95.59
chr1:73273108-73273329	221	98.65
chr1:73327721-73327946	225	95.58
chr1:73437144-73437370	226	95.15
chr1:73536699-73536925	226	89.47
chr1:73617565-73617788	223	97.33
chr1:73719908-73720128	220	92.79
chr1:73774834-73775053	219	91.11
chr1:73800188-73800411	223	95.98
chr1:73935116-73935340	224	96.44
chr1:73945980-73946206	226	94.74
chr1:74060190-74060416	226	90.35
chr1:74070268-74070492	224	94.69
chr1:74163952-74164176	224	97.78
chr1:74213494-74213717	223	95.11
chr1:74214900-74215126	226	94.71
chr1:74243924-74244148	224	96.89
chr1:74276007-74276232	225	89.87
chr1:74406770-74406995	225	94.25
chr1:74435706-74435930	224	97.33
chr1:74442968-74443193	225	94.69
chr1:74490505-74490734	229	94.37
chr1:74541375-74541599	224	94.67
chr1:74768505-74768729	224	95.56
chr1:74857590-74857814	224	97.33
chr1:74995508-74995733	225	96.04
chr1:75072793-75073022	229	93.04
chr1:75110190-75110415	225	93.83
chr1:75261175-75261400	225	97.35
chr1:75581055-75581281	226	92.54
chr1:75637960-75638184	224	98.22
chr1:75676445-75676670	225	95.58
chr1:75819701-75819922	221	91.96
chr1:75891624-75891850	226	93.42
chr1:75899747-75899966	219	85.78
chr1:75905536-75905762	226	94.71
chr1:75953507-75953730	223	90.67
chr1:75962542-75962767	225	94.27
chr1:75993295-75993519	224	97.33
chr1:76002301-76002525	224	87.72
chr1:76036318-76036548	230	93.94
chr1:76043757-76043981	224	92.04
chr1:76058619-76058844	225	92.95
chr1:76164473-76164696	223	95.58
chr1:76187838-76188063	225	99.12
chr1:76188640-76188867	227	93.42
chr1:76195470-76195696	226	96.92
chr1:76262240-76262457	217	86.49
chr1:76569403-76569633	230	87.5
chr1:76571540-76571762	222	93.3
chr1:76612230-76612454	224	92.04
chr1:76628531-76628753	222	93.33
chr1:77182703-77182918	215	89.59
chr1:77258229-77258450	221	88.11
chr1:77510765-77510989	224	98.22
chr1:77615728-77615952	224	95.59
chr1:77762003-77762226	223	95.56
chr1:77780664-77780889	225	96.9
chr1:77984617-77984837	220	97.32
chr1:78042318-78042542	224	96.89
chr1:78246838-78247061	223	92.89
chr1:78470805-78471032	227	94.32
chr1:78615996-78616225	229	91.74
chr1:78656711-78656938	227	93.45
chr1:78672497-78672722	225	91.15
chr1:78736520-78736747	227	92.54
chr1:78798021-78798248	227	84.42
chr1:78808759-78808986	227	96.93
chr1:79053653-79053878	225	98.67
chr1:79094735-79094961	226	89.18
chr1:79151140-79151361	221	85.53
chr1:79299780-79300001	221	95.98
chr1:79310914-79311140	226	95.61
chr1:79317370-79317591	221	97.3
chr1:79367679-79367904	225	93.36
chr1:79368139-79368365	226	91.63
chr1:79374473-79374699	226	95.18
chr1:79390852-79391074	222	92.86
chr1:79419452-79419675	223	92.86
chr1:79577169-79577392	223	98.21
chr1:79579105-79579335	230	92.64
chr1:79652492-79652716	224	97.78
chr1:79700975-79701198	223	96
chr1:79717949-79718174	225	93.83
chr1:79723308-79723533	225	96.02
chr1:79811294-79811519	225	89.47
chr1:80231494-80231720	226	95.59
chr1:80259223-80259447	224	96
chr1:80272002-80272230	228	96.51
chr1:80319127-80319357	230	91.81
chr1:80504597-80504825	228	93.48
chr1:80511154-80511376	222	92.89
chr1:80635030-80635258	228	91.7
chr1:80837872-80838098	226	96.04
chr1:81060519-81060738	219	86.67
chr1:81061404-81061629	225	95.13
chr1:81197731-81197953	222	95.98
chr1:81222773-81222998	225	94.25
chr1:81252208-81252432	224	96.44
chr1:81676376-81676602	226	92.95
chr1:81725676-81725894	218	92.04
chr1:81826277-81826501	224	94.22
chr1:82130073-82130302	229	93.04
chr1:82494258-82494482	224	94.69
chr1:82521846-82522066	220	92.34
chr1:82541859-82542079	220	93.75
chr1:82669839-82670063	224	96.46
chr1:83451491-83451713	222	95.11
chr1:83457747-83457972	225	94.69
chr1:83482713-83482938	225	98.23
chr1:83499243-83499467	224	97.33
chr1:83621157-83621381	224	94.25
chr1:83628547-83628767	220	86.73
chr1:83689096-83689320	224	94.67
chr1:83859690-83859916	226	93.83
chr1:83910181-83910404	223	98.66
chr1:83921915-83922139	224	94.69
chr1:83922487-83922706	219	95
chr1:83942846-83943067	221	93.69
chr1:84597626-84597852	226	92.07
chr1:84731583-84731808	225	93.39
chr1:84764753-84764977	224	89.04
chr1:84868011-84868235	224	94.67
chr1:84869155-84869380	225	93.83
chr1:84874282-84874498	216	97.71
chr1:85185611-85185835	224	92.92
chr1:85204116-85204340	224	97.33
chr1:85236357-85236580	223	95.58
chr1:85545329-85545553	224	96.44
chr1:85806335-85806556	221	94.25
chr1:86172515-86172740	225	93.81
chr1:86356957-86357180	223	94.25
chr1:86699042-86699267	225	95.58
chr1:86954960-86955180	220	91.11
chr1:87042360-87042585	225	95.58
chr1:87102227-87102453	226	95.15
chr1:87505749-87505973	224	98.67
chr1:87515155-87515377	222	93.72
chr1:87598964-87599189	225	92.58
chr1:87603132-87603352	220	94.59
chr1:87625231-87625456	225	94.69
chr1:87633437-87633662	225	94.69
chr1:87659969-87660194	225	96.46
chr1:87797303-87797525	222	94.64
chr1:87938262-87938486	224	98.67
chr1:87952582-87952805	223	97.33
chr1:88034169-88034394	225	95.13
chr1:88083673-88083898	225	97.35
chr1:88167304-88167528	224	98.22
chr1:88197074-88197294	220	95.52
chr1:88221958-88222182	224	99.11
chr1:88400544-88400765	221	96.4
chr1:88401798-88402022	224	97.78
chr1:88405928-88406152	224	93.81
chr1:88535717-88535940	223	94.67
chr1:88742356-88742583	227	93.86
chr1:88849597-88849822	225	98.23
chr1:89033303-89033530	227	93.89
chr1:89041604-89041825	221	95.95
chr1:89064983-89065204	221	94.14
chr1:89191210-89191434	224	96.44
chr1:89282933-89283155	222	87.28
chr1:89290761-89290986	225	96.04
chr1:89348780-89349007	227	92.98
chr1:89510384-89510606	222	96.43
chr1:89700172-89700395	223	96.89
chr1:89820435-89820658	223	92.89
chr1:89834012-89834236	224	95.11
chr1:89868634-89868859	225	92.92
chr1:89880880-89881105	225	97.79
chr1:89932150-89932367	217	89.43
chr1:89950477-89950703	226	93.83
chr1:90343860-90344084	224	95.11
chr1:90353306-90353532	226	94.71
chr1:90479514-90479739	225	88.55
chr1:90564918-90565138	220	85.59
chr1:90663140-90663365	225	94.25
chr1:90689935-90690157	222	92.38
chr1:91214168-91214393	225	95.59
chr1:91303588-91303812	224	96
chr1:91338207-91338427	220	92.44
chr1:91618441-91618663	222	84.96
chr1:91664819-91665045	226	93.83
chr1:91684611-91684835	224	96.44
chr1:91719854-91720082	228	91.34
chr1:91726277-91726501	224	92.48
chr1:91781057-91781277	220	85.4
chr1:91853097-91853321	224	97.78
chr1:91924097-91924322	225	95.58
chr1:91930801-91931024	223	94.22
chr1:92008904-92009127	223	95.54
chr1:92026145-92026369	224	92.51
chr1:92048618-92048840	222	84.51
chr1:92064677-92064903	226	91.63
chr1:92087230-92087452	222	91.11
chr1:92113626-92113851	225	95.58
chr1:92165994-92166219	225	96.04
chr1:92240688-92240913	225	93.36
chr1:92355066-92355285	219	93.64
chr1:92448364-92448592	228	93.04
chr1:92463263-92463487	224	90.27
chr1:92464730-92464960	230	91.38
chr1:92474925-92475150	225	92.07
chr1:92490901-92491127	226	92.95
chr1:92513325-92513550	225	85.96
chr1:92536818-92537042	224	94.25
chr1:92582685-92582908	223	93.75
chr1:92583107-92583329	222	93.33
chr1:92585279-92585502	223	93.78
chr1:92611451-92611676	225	93.39
chr1:92654745-92654965	220	93.24
chr1:92702845-92703065	220	87.61
chr1:92715934-92716161	227	86.9
chr1:92717905-92718128	223	87.67
chr1:92727818-92728035	217	89.55
chr1:92748873-92749097	224	97.78
chr1:92757597-92757823	226	94.71
chr1:92779971-92780192	221	90.71
chr1:92809475-92809700	225	97.79
chr1:92817967-92818192	225	92.48
chr1:92869166-92869393	227	94.76
chr1:92895043-92895266	223	95.54
chr1:92912493-92912715	222	86.28
chr1:92916462-92916688	226	96.04
chr1:92927466-92927691	225	94.25
chr1:92940039-92940265	226	93.39
chr1:92942267-92942495	228	92.21
chr1:92947474-92947698	224	89.87
chr1:93004059-93004284	225	96.9
chr1:93049284-93049513	229	91.77
chr1:93074414-93074636	222	93.81
chr1:93114678-93114901	223	94.64
chr1:93138505-93138731	226	92.98
chr1:93441019-93441242	223	100
chr1:93477229-93477453	224	97.35
chr1:93640747-93640971	224	94.69
chr1:93677643-93677867	224	96
chr1:93677885-93678110	225	95.13
chr1:93700181-93700406	225	98.23
chr1:93962959-93963176	217	94.09
chr1:94035158-94035383	225	93.81
chr1:94103347-94103569	222	93.33
chr1:94110584-94110807	223	87.72
chr1:94222647-94222869	222	92.44
chr1:94481283-94481507	224	98.22
chr1:94618221-94618444	223	94.69
chr1:94634176-94634402	226	94.27
chr1:94679062-94679286	224	91.67
chr1:94833492-94833716	224	97.33
chr1:95016507-95016731	224	96.46
chr1:95169563-95169786	223	96
chr1:95371196-95371420	224	92.92
chr1:95433286-95433511	225	96.9
chr1:95546772-95547007	235	93.22
chr1:95597549-95597776	227	93.01
chr1:95661547-95661772	225	93.81
chr1:95896927-95897151	224	97.78
chr1:96127026-96127255	229	90.43
chr1:96139574-96139795	221	95.95
chr1:96319116-96319340	224	96.44
chr1:96364070-96364294	224	93.36
chr1:96445049-96445274	225	95.13
chr1:96482133-96482357	224	97.33
chr1:96581287-96581520	233	93.59
chr1:96721008-96721237	229	89.61
chr1:96819559-96819787	228	93.45
chr1:96956862-96957080	218	85.14
chr1:97176498-97176722	224	99.56
chr1:97209539-97209763	224	94.67
chr1:97471403-97471627	224	97.78
chr1:97485062-97485286	224	95.56
chr1:97606225-97606449	224	93.33
chr1:97699583-97699805	222	87.61
chr1:97873420-97873647	227	91.7
chr1:98292761-98292986	225	96.92
chr1:98677084-98677305	221	95.56
chr1:98919051-98919277	226	92.07
chr1:98956645-98956868	223	92.48
chr1:98984913-98985142	229	84.48
chr1:98985618-98985842	224	96.46
chr1:99043404-99043621	217	94.98
chr1:99302197-99302421	224	98.67
chr1:99553872-99554091	219	95.11
chr1:99630832-99631056	224	93.36
chr1:99651451-99651674	223	86.52
chr1:99697598-99697821	223	93.33
chr1:99729763-99729988	225	98.23
chr1:99819801-99820026	225	94.71
chr1:99842331-99842556	225	90.71
chr1:99899554-99899779	225	97.79
chr1:99951565-99951790	225	97.35
chr1:100237852-100238076	224	92.92
chr1:100309116-100309341	225	94.25
chr1:100451912-100452136	224	91.59
chr1:100456167-100456392	225	97.79
chr1:100634266-100634491	225	94.69
chr1:100695376-100695600	224	96.04
chr1:100762079-100762300	221	88.05
chr1:100772200-100772425	225	90.71
chr1:100879689-100879912	223	96.44
chr1:101005432-101005659	227	91.67
chr1:101233377-101233604	227	95.61
chr1:101246220-101246448	228	92.58
chr1:101635738-101635965	227	90.43
chr1:101711608-101711833	225	95.58
chr1:101905966-101906190	224	97.78
chr1:101985520-101985743	223	98.22
chr1:102005619-102005841	222	88.39
chr1:102128353-102128579	226	98.25
chr1:102141415-102141637	222	97.33
chr1:102175175-102175399	224	96.44
chr1:102192528-102192752	224	96
chr1:102395146-102395377	231	92.7
chr1:102456247-102456468	221	90.18
chr1:102930872-102931090	218	91.32
chr1:103044847-103045071	224	98.22
chr1:103099116-103099340	224	96.44
chr1:103288132-103288359	227	94.74
chr1:103515774-103515997	223	97.77
chr1:103627489-103627715	226	97.8
chr1:103956509-103956730	221	95.07
chr1:104352856-104353079	223	92.86
chr1:104435566-104435790	224	97.78
chr1:104565846-104566069	223	94.2
chr1:104592331-104592556	225	96.46
chr1:104688616-104688841	225	92.58
chr1:104693493-104693718	225	96.9
chr1:104736533-104736758	225	92.92
chr1:105016907-105017131	224	94.67
chr1:105356419-105356646	227	88.21
chr1:105554783-105555000	217	85.71
chr1:105617966-105618190	224	96.46
chr1:105681968-105682195	227	93.45
chr1:106113019-106113243	224	95.56
chr1:106260702-106260930	228	97.38
chr1:106351703-106351927	224	97.79
chr1:106506760-106506984	224	97.78
chr1:106557017-106557236	219	93.81
chr1:106627937-106628159	222	93.78
chr1:106804798-106805023	225	96.46
chr1:106854830-106855054	224	93.36
chr1:106891200-106891425	225	95.13
chr1:107011702-107011928	226	95.59
chr1:107077325-107077549	224	92
chr1:107138511-107138739	228	93.01
chr1:107423975-107424200	225	94.25
chr1:107618298-107618522	224	95.15
chr1:107674555-107674780	225	90.75
chr1:107738441-107738665	224	95.11
chr1:107881792-107882018	226	93.83
chr1:107910001-107910227	226	93.83
chr1:108061919-108062144	225	92.04
chr1:108278800-108279018	218	93.61
chr1:108380484-108380708	224	96.44
chr1:108472540-108472758	218	91.44
chr1:108534355-108534579	224	96.89
chr1:108718438-108718663	225	93.81
chr1:108833715-108833940	225	95.13
chr1:110082035-110082258	223	89.43
chr1:110129461-110129685	224	90.31
chr1:110171147-110171370	223	94.64
chr1:110459233-110459456	223	97.33
chr1:110593453-110593678	225	92.98
chr1:110668378-110668599	221	94.14
chr1:111255650-111255877	227	95.61
chr1:111320142-111320359	217	90.54
chr1:111434788-111435012	224	97.78
chr1:111606710-111606933	223	98.66
chr1:111645927-111646150	223	99.11
chr1:111998724-111998948	224	93.33
chr1:112206222-112206445	223	96.88
chr1:112522411-112522634	223	94.22
chr1:112669111-112669335	224	92.07
chr1:112758091-112758317	226	93.42
chr1:112801820-112802041	221	93.3
chr1:113047793-113048018	225	93.81
chr1:113086962-113087183	221	93.3
chr1:113486224-113486448	224	92.04
chr1:113672952-113673179	227	90.35
chr1:113809548-113809770	222	94.67
chr1:113890608-113890828	220	90.13
chr1:113929609-113929832	223	91.63
chr1:113985071-113985297	226	94.71
chr1:114535420-114535645	225	95.58
chr1:114549004-114549227	223	94.25
chr1:114630164-114630389	225	91.15
chr1:114698178-114698402	224	96.89
chr1:115098472-115098700	228	90.39
chr1:115121144-115121365	221	94.59
chr1:115276499-115276723	224	94.67
chr1:115585180-115585406	226	92.54
chr1:115657036-115657261	225	98.23
chr1:115710187-115710412	225	93.81
chr1:115792065-115792292	227	92.58
chr1:115803878-115804094	216	86.36
chr1:115993337-115993556	219	98.64
chr1:116000490-116000715	225	94.3
chr1:116070171-116070396	225	97.35
chr1:116085789-116086013	224	94.69
chr1:116151663-116151888	225	93.42
chr1:116160651-116160874	223	93.3
chr1:116168466-116168684	218	86.61
chr1:116168953-116169177	224	94.67
chr1:116185598-116185817	219	91.44
chr1:116217345-116217567	222	87.95
chr1:116379864-116380088	224	99.11
chr1:116555353-116555571	218	85.45
chr1:116607554-116607779	225	97.35
chr1:117085649-117085873	224	99.11
chr1:117161237-117161461	224	91.11
chr1:117241433-117241657	224	95.58
chr1:117246116-117246340	224	99.11
chr1:117320695-117320920	225	96.46
chr1:117474824-117475042	218	88.69
chr1:117615941-117616166	225	96.9
chr1:117751827-117752051	224	94.22
chr1:117757507-117757732	225	93.39
chr1:117787156-117787375	219	93.78
chr1:117814734-117814958	224	96
chr1:117919386-117919610	224	95.11
chr1:118196919-118197143	224	99.11
chr1:118421802-118422026	224	92.89
chr1:118463449-118463673	224	85.53
chr1:118463683-118463898	215	85.14
chr1:118509840-118510065	225	93.36
chr1:118534040-118534265	225	94.69
chr1:118535679-118535904	225	94.25
chr1:118654398-118654618	220	96.83
chr1:118730065-118730283	218	94.55
chr1:118754638-118754862	224	88.6
chr1:118823472-118823693	221	94.67
chr1:118852202-118852423	221	93.33
chr1:118896899-118897121	222	96.43
chr1:118899150-118899374	224	99.11
chr1:119005334-119005558	224	96.46
chr1:119020439-119020660	221	99.55
chr1:119029375-119029600	225	87.39
chr1:119058913-119059140	227	94.74
chr1:119373626-119373851	225	96.9
chr1:119410351-119410575	224	85.22
chr1:119577723-119577944	221	96.86
chr1:119680420-119680641	221	93.75
chr1:119730724-119730939	215	85
chr1:119765126-119765349	223	88.16
chr1:119765428-119765653	225	93.39
chr1:119907062-119907285	223	92.04
chr1:119928363-119928586	223	96.44
chr1:119933542-119933765	223	96
chr1:120209539-120209763	224	97.78
chr1:120349664-120349886	222	93.78
chr1:120357435-120357656	221	94.17
chr1:120364156-120364380	224	99.56
chr1:120407707-120407935	228	94.32
chr1:120462370-120462596	226	97.36
chr1:120744728-120744952	224	99.56
chr1:120748989-120749215	226	94.27
chr1:120755162-120755385	223	92.04
chr1:120755404-120755630	226	93.39
chr1:120758636-120758861	225	96.02
chr1:120767772-120767996	224	97.78
chr1:120770162-120770386	224	97.78
chr1:120803365-120803588	223	94.22
chr1:120808265-120808488	223	84.21
chr1:120863080-120863303	223	97.33
chr1:120888099-120888320	221	84.35
chr1:121176329-121176554	225	93.36
chr1:121181887-121182112	225	94.27
chr1:121183715-121183930	215	86.82
chr1:121249311-121249539	228	92.21
chr1:121272324-121272547	223	97.77
chr1:121578829-121579054	225	92.92
chr1:121579347-121579576	229	96.52
chr1:121593135-121593359	224	92
chr1:121635835-121636061	226	96.04
chr1:121703645-121703868	223	95.11
chr1:121707748-121707972	224	95.58
chr1:121769838-121770063	225	96.46
chr1:122193953-122194177	224	96.44
chr1:122244948-122245166	218	94.06
chr1:122267662-122267889	227	91.7
chr1:122370809-122371033	224	96.9
chr1:122388522-122388746	224	96
chr1:122540168-122540393	225	96.46
chr1:122546575-122546799	224	95.11
chr1:122955009-122955234	225	96.02
chr1:123043733-123043952	219	94.69
chr1:123202847-123203071	224	94.69
chr1:123390590-123390814	224	97.33
chr1:123450497-123450721	224	97.33
chr1:123503633-123503861	228	93.45
chr1:123953774-123953996	222	84.51
chr1:124017007-124017229	222	95.52
chr1:124038579-124038809	230	87.07
chr1:124097640-124097869	229	93.91
chr1:124153655-124153878	223	95.58
chr1:124464131-124464355	224	97.78
chr1:124526571-124526799	228	94.78
chr1:124582733-124582955	222	86.73
chr1:124583803-124584027	224	96
chr1:124630083-124630310	227	92.11
chr1:124663699-124663924	225	93.36
chr1:124762204-124762429	225	91.27
chr1:124851847-124852068	221	94.17
chr1:124913143-124913366	223	93.78
chr1:125007427-125007645	218	92.31
chr1:125009013-125009238	225	96.46
chr1:125053075-125053300	225	84.72
chr1:125054212-125054436	224	97.33
chr1:125137760-125137983	223	95.09
chr1:125169160-125169384	224	95.56
chr1:125239961-125240189	228	96.07
chr1:125278282-125278508	226	96.48
chr1:125330176-125330400	224	98.22
chr1:125396728-125396952	224	97.33
chr1:126003454-126003675	221	87.61
chr1:126107549-126107773	224	96.89
chr1:126118438-126118665	227	96.93
chr1:126144181-126144402	221	87.17
chr1:126164500-126164724	224	97.78
chr1:126735043-126735266	223	97.78
chr1:126749771-126749999	228	94.32
chr1:126762631-126762847	216	93.18
chr1:126792811-126793033	222	88.44
chr1:126797060-126797283	223	91.56
chr1:126917436-126917661	225	93.81
chr1:126920764-126920980	216	86.55
chr1:126941684-126941909	225	95.58
chr1:126950832-126951056	224	98.22
chr1:126951078-126951304	226	96.48
chr1:126991841-126992063	222	96.43
chr1:127019467-127019691	224	95.11
chr1:127074371-127074596	225	95.15
chr1:127103248-127103468	220	96.41
chr1:127133016-127133239	223	90.27
chr1:127206228-127206459	231	91.38
chr1:127212156-127212381	225	92.92
chr1:127322588-127322813	225	98.67
chr1:127332147-127332364	217	86.55
chr1:127338320-127338539	219	88.05
chr1:127341632-127341857	225	93.81
chr1:127379966-127380189	223	86.84
chr1:127622073-127622295	222	95.07
chr1:127650955-127651176	221	87.56
chr1:127676007-127676228	221	87.11
chr1:127707737-127707961	224	98.22
chr1:127720246-127720470	224	96.89
chr1:127754872-127755097	225	85.96
chr1:127773166-127773390	224	92.51
chr1:127773631-127773856	225	93.81
chr1:127788731-127788955	224	96.02
chr1:127805736-127805958	222	96.41
chr1:127829447-127829662	215	84.62
chr1:127859483-127859706	223	88.94
chr1:127900498-127900720	222	93.75
chr1:127912417-127912641	224	97.33
chr1:127914852-127915072	220	84.07
chr1:128096133-128096352	219	86.67
chr1:128136898-128137123	225	91.19
chr1:128141658-128141883	225	97.79
chr1:128213124-128213348	224	98.22
chr1:128272852-128273073	221	86.78
chr1:128357118-128357342	224	93.81
chr1:128395529-128395751	222	90.27
chr1:128424137-128424362	225	91.19
chr1:128689060-128689284	224	93.78
chr1:128840223-128840449	226	96.04
chr1:128840458-128840682	224	92.95
chr1:128851783-128852007	224	97.35
chr1:128935249-128935475	226	95.15
chr1:129109836-129110060	224	93.83
chr1:129215145-129215369	224	93.83
chr1:129509326-129509551	225	93.83
chr1:129517620-129517844	224	97.33
chr1:129537835-129538060	225	99.12
chr1:129594976-129595200	224	94.22
chr1:129603893-129604117	224	98.22
chr1:129701889-129702115	226	93.39
chr1:129795248-129795472	224	95.56
chr1:129871409-129871639	230	93.94
chr1:129883383-129883607	224	93.39
chr1:129988434-129988658	224	97.35
chr1:130475258-130475480	222	93.72
chr1:130488368-130488591	223	92.07
chr1:130822043-130822270	227	95.61
chr1:131079244-131079469	225	86.09
chr1:131091222-131091444	222	95.98
chr1:131130656-131130880	224	95.11
chr1:131195345-131195568	223	97.32
chr1:131271724-131271940	216	86.94
chr1:131355541-131355765	224	94.69
chr1:131374963-131375186	223	94.67
chr1:131375194-131375419	225	92.48
chr1:131376446-131376669	223	96.9
chr1:131396723-131396945	222	89.87
chr1:131476600-131476821	221	88.5
chr1:131605667-131605894	227	93.45
chr1:131664777-131665005	228	94.32
chr1:131711399-131711623	224	96.9
chr1:131715837-131716060	223	92.92
chr1:131778530-131778754	224	97.33
chr1:131804852-131805081	229	96.96
chr1:131865898-131866121	223	95.09
chr1:132078976-132079200	224	97.33
chr1:132156957-132157183	226	93.86
chr1:132235713-132235938	225	96.48
chr1:132238183-132238402	219	87.44
chr1:132282022-132282246	224	91.19
chr1:132305609-132305834	225	97.35
chr1:132351033-132351257	224	98.67
chr1:132355569-132355793	224	93.81
chr1:132426256-132426480	224	96.44
chr1:132448287-132448513	226	95.15
chr1:132609238-132609466	228	89.57
chr1:132690503-132690722	219	86.67
chr1:132692021-132692246	225	96.04
chr1:132694058-132694276	218	94.59
chr1:132694559-132694776	217	85.07
chr1:132737149-132737366	217	84.23
chr1:132741052-132741276	224	96.02
chr1:132765636-132765861	225	94.69
chr1:132769456-132769679	223	92.86
chr1:132787279-132787502	223	92.86
chr1:132798463-132798687	224	97.78
chr1:132862239-132862464	225	94.25
chr1:132867385-132867610	225	95.58
chr1:132883794-132884025	231	95.26
chr1:132884034-132884256	222	95.07
chr1:133087160-133087383	223	93.75
chr1:133269113-133269338	225	94.69
chr1:133316069-133316293	224	95.11
chr1:133329280-133329504	224	98.22
chr1:133345267-133345489	222	96.89
chr1:133465071-133465299	228	89.57
chr1:133563188-133563408	220	94.57
chr1:133849047-133849267	220	85.78
chr1:133909488-133909717	229	91.74
chr1:134094605-134094830	225	95.13
chr1:134140059-134140281	222	97.77
chr1:134153818-134154042	224	88.55
chr1:134171470-134171695	225	97.35
chr1:134232253-134232476	223	88.94
chr1:134494373-134494594	221	86.67
chr1:134547902-134548127	225	93.81
chr1:134670179-134670404	225	95.58
chr1:134694014-134694240	226	92.07
chr1:134712056-134712279	223	95.13
chr1:134857642-134857866	224	96.89
chr1:134936448-134936677	229	95.22
chr1:135084793-135085016	223	97.32
chr1:135220059-135220283	224	95.56
chr1:135295991-135296216	225	98.23
chr1:135413863-135414095	232	91.85
chr1:135428351-135428574	223	95.09
chr1:135442546-135442769	223	96.02
chr1:135451934-135452156	222	87.61
chr1:135484614-135484838	224	92.07
chr1:135651032-135651247	215	95.83
chr1:135682356-135682580	224	98.22
chr1:135703534-135703759	225	96.9
chr1:135735640-135735867	227	93.45
chr1:135826804-135827024	220	94.59
chr1:136002853-136003078	225	95.59
chr1:136359591-136359821	230	97.4
chr1:136360426-136360651	225	97.79
chr1:136437210-136437434	224	97.33
chr1:136473063-136473280	217	92.86
chr1:136616411-136616634	223	96.9
chr1:136767811-136768035	224	97.33
chr1:136821842-136822065	223	96.43
chr1:136831502-136831723	221	93.72
chr1:136926807-136927033	226	96.04
chr1:136975165-136975389	224	96.44
chr1:137003253-137003477	224	95.13
chr1:137054688-137054909	221	95.96
chr1:137321362-137321586	224	94.67
chr1:137450296-137450522	226	96.48
chr1:137475657-137475884	227	90.35
chr1:137492547-137492765	218	94.06
chr1:137607534-137607759	225	91.59
chr1:137613367-137613591	224	97.78
chr1:137629871-137630095	224	94.25
chr1:137646871-137647096	225	97.35
chr1:137681771-137681996	225	94.69
chr1:137825007-137825230	223	92.48
chr1:137923580-137923802	222	92.44
chr1:137932884-137933105	221	92.48
chr1:137959985-137960207	222	93.36
chr1:137981859-137982083	224	98.22
chr1:137988353-137988574	221	87.95
chr1:138069028-138069254	226	94.71
chr1:138122177-138122404	227	93.86
chr1:138124902-138125126	224	93.83
chr1:138128142-138128368	226	97.81
chr1:138202510-138202736	226	95.59
chr1:138233009-138233233	224	98.67
chr1:138235839-138236067	228	92.58
chr1:138327486-138327714	228	92.14
chr1:138336456-138336677	221	87.61
chr1:138361186-138361405	219	94.57
chr1:138382140-138382366	226	92.54
chr1:138389525-138389746	221	85.78
chr1:138469023-138469247	224	92
chr1:138477802-138478026	224	97.33
chr1:138503804-138504028	224	94.67
chr1:138539367-138539592	225	92.92
chr1:138545775-138545998	223	93.78
chr1:138553260-138553479	219	86.67
chr1:138664253-138664473	220	86.28
chr1:138767062-138767286	224	96.44
chr1:138854834-138855059	225	96.02
chr1:138927839-138928059	220	88.05
chr1:138934042-138934267	225	92.92
chr1:138952483-138952707	224	98.67
chr1:138993665-138993891	226	96.49
chr1:139110561-139110786	225	95.58
chr1:139199260-139199485	225	95.13
chr1:139244728-139244954	226	98.24
chr1:139405057-139405278	221	87.72
chr1:139561688-139561912	224	96.44
chr1:139673644-139673867	223	93.33
chr1:139680139-139680359	220	86.34
chr1:139687980-139688203	223	92.44
chr1:139761210-139761435	225	95.13
chr1:139799605-139799829	224	92.51
chr1:139848283-139848510	227	92.11
chr1:139869466-139869691	225	91.63
chr1:139999977-140000199	222	95.09
chr1:140043794-140044019	225	98.23
chr1:140149049-140149272	223	94.64
chr1:140178739-140178963	224	95.11
chr1:140208578-140208802	224	96
chr1:140272739-140272964	225	97.79
chr1:140290001-140290225	224	97.33
chr1:140399359-140399577	218	92.89
chr1:140438647-140438863	216	86.82
chr1:140576032-140576256	224	97.33
chr1:140594913-140595140	227	89.96
chr1:140722250-140722472	222	94.17
chr1:140745072-140745298	226	90.75
chr1:140783833-140784057	224	96.9
chr1:140794743-140794966	223	94.27
chr1:140843146-140843370	224	97.33
chr1:140888631-140888856	225	96.46
chr1:140892307-140892530	223	84.14
chr1:140986636-140986860	224	92.48
chr1:141102327-141102551	224	92.48
chr1:141277636-141277861	225	97.79
chr1:141327871-141328095	224	96.9
chr1:141335573-141335795	222	97.31
chr1:141498622-141498846	224	98.22
chr1:141512747-141512972	225	95.13
chr1:141604102-141604320	218	91.63
chr1:141621926-141622147	221	84.96
chr1:141739915-141740141	226	92.95
chr1:141877815-141878035	220	94.25
chr1:142319337-142319561	224	97.78
chr1:142335895-142336120	225	89.43
chr1:142391394-142391615	221	92.34
chr1:142505815-142506039	224	97.33
chr1:142524414-142524636	222	97.31
chr1:143201404-143201628	224	92.92
chr1:143226272-143226496	224	94.25
chr1:143247053-143247277	224	98.22
chr1:143340664-143340887	223	89.87
chr1:143415991-143416215	224	95.58
chr1:143704665-143704890	225	97.35
chr1:143924563-143924788	225	92.51
chr1:143935752-143935976	224	96.89
chr1:144012950-144013176	226	94.74
chr1:144029706-144029930	224	97.33
chr1:144286153-144286377	224	96.89
chr1:144299360-144299579	219	93.64
chr1:144422023-144422247	224	93.36
chr1:144429621-144429845	224	92.92
chr1:144431703-144431927	224	97.33
chr1:144439723-144439944	221	93.78
chr1:144442633-144442857	224	95.56
chr1:144489665-144489891	226	95.15
chr1:144569695-144569918	223	91.07
chr1:144633844-144634067	223	88.16
chr1:144695376-144695599	223	88.5
chr1:144721395-144721621	226	90.83
chr1:144764409-144764631	222	92
chr1:144811111-144811335	224	93.36
chr1:144823300-144823523	223	85.96
chr1:144842492-144842721	229	89.61
chr1:144923058-144923277	219	86.61
chr1:144926521-144926745	224	93.78
chr1:144969921-144970145	224	94.67
chr1:145020575-145020799	224	97.78
chr1:145102208-145102433	225	94.25
chr1:145175258-145175475	217	89.14
chr1:145200530-145200749	219	96.38
chr1:145209371-145209593	222	84.21
chr1:145212021-145212243	222	95.52
chr1:145221246-145221470	224	92.11
chr1:145229910-145230133	223	94.22
chr1:145443805-145444039	234	90.21
chr1:145477539-145477765	226	92.95
chr1:145561542-145561767	225	98.24
chr1:145601098-145601331	233	92.74
chr1:145774666-145774892	226	96.48
chr1:145880410-145880636	226	90.79
chr1:145977621-145977846	225	95.58
chr1:146015968-146016191	223	98.66
chr1:146032559-146032788	229	92.61
chr1:146100071-146100294	223	84.51
chr1:146104445-146104665	220	91.59
chr1:146142445-146142669	224	95.13
chr1:146210626-146210850	224	92.48
chr1:146272861-146273086	225	96.02
chr1:146306666-146306892	226	96.04
chr1:146373379-146373603	224	92.89
chr1:146444998-146445223	225	90.75
chr1:146644574-146644795	221	92.44
chr1:146807408-146807627	219	86.16
chr1:147065909-147066126	217	93.58
chr1:147083461-147083686	225	92.51
chr1:147093035-147093255	220	92.89
chr1:147112663-147112885	222	89.43
chr1:147113505-147113730	225	92.48
chr1:147152909-147153133	224	98.67
chr1:147272291-147272515	224	96.89
chr1:147299170-147299394	224	96.89
chr1:147405068-147405293	225	96.46
chr1:147415979-147416203	224	93.36
chr1:147423440-147423666	226	95.59
chr1:147464569-147464794	225	92.51
chr1:147472309-147472533	224	97.33
chr1:147487717-147487944	227	95.61
chr1:147487952-147488178	226	93.83
chr1:147508936-147509164	228	92.14
chr1:147524245-147524471	226	95.59
chr1:147598152-147598376	224	95.11
chr1:147602141-147602359	218	84.96
chr1:147727233-147727454	221	85.9
chr1:147773352-147773577	225	94.69
chr1:147773924-147774143	219	88.24
chr1:147795363-147795596	233	89.32
chr1:147797476-147797700	224	93.33
chr1:147811933-147812160	227	85.34
chr1:147860394-147860618	224	97.78
chr1:147873172-147873398	226	92.51
chr1:147940689-147940911	222	86.46
chr1:148001469-148001691	222	97.76
chr1:148034285-148034510	225	86.64
chr1:148036286-148036507	221	91.19
chr1:148050482-148050706	224	94.22
chr1:148051707-148051934	227	84.78
chr1:148146510-148146732	222	92.07
chr1:148254414-148254635	221	85.53
chr1:148492780-148493007	227	92.11
chr1:148574649-148574869	220	92.76
chr1:148611878-148612101	223	95.58
chr1:148742719-148742939	220	94.12
chr1:148764037-148764270	233	87.14
chr1:148875147-148875362	215	91.2
chr1:148903617-148903841	224	96.02
chr1:149216767-149216991	224	98.22
chr1:149733075-149733299	224	93.83
chr1:150035241-150035465	224	91.59
chr1:150080489-150080716	227	97.37
chr1:150111445-150111671	226	92.07
chr1:150515255-150515479	224	95.56
chr1:150876149-150876373	224	93.78
chr1:150907551-150907774	223	98.22
chr1:151046241-151046465	224	95.11
chr1:151065249-151065475	226	93.39
chr1:151167640-151167870	230	91.77
chr1:151201340-151201564	224	92.44
chr1:151242971-151243192	221	91.44
chr1:151529840-151530066	226	92.58
chr1:152072517-152072742	225	97.79
chr1:152075690-152075916	226	94.3
chr1:152217466-152217685	219	91.89
chr1:152411290-152411512	222	96.41
chr1:152491216-152491442	226	88.6
chr1:152630656-152630879	223	96.44
chr1:152648570-152648789	219	94.55
chr1:152652963-152653187	224	93.83
chr1:152791842-152792069	227	95.61
chr1:152844153-152844377	224	94.25
chr1:152875564-152875788	224	94.67
chr1:152954012-152954237	225	93.81
chr1:152963432-152963657	225	88.55
chr1:152989507-152989733	226	92.98
chr1:153002628-153002856	228	95.63
chr1:153015407-153015630	223	92.44
chr1:153286592-153286814	222	85.33
chr1:153365551-153365775	224	98.22
chr1:153408393-153408617	224	95.56
chr1:153488232-153488457	225	93.39
chr1:153503744-153503968	224	93.83
chr1:153639853-153640079	226	96.49
chr1:153774514-153774740	226	92.95
chr1:154123629-154123853	224	94.67
chr1:154231227-154231452	225	95.58
chr1:154305390-154305615	225	92.95
chr1:154323831-154324056	225	96.46
chr1:154343040-154343267	227	94.3
chr1:154497048-154497270	222	92.48
chr1:154586624-154586850	226	95.18
chr1:154612530-154612750	220	87.05
chr1:154625518-154625741	223	94.2
chr1:154650811-154651035	224	94.67
chr1:154719648-154719874	226	95.59
chr1:154746716-154746941	225	96.9
chr1:154750908-154751131	223	98.66
chr1:154850766-154850991	225	95.13
chr1:154878367-154878591	224	98.67
chr1:154980330-154980555	225	91.3
chr1:155059103-155059328	225	90.75
chr1:155158086-155158309	223	95.56
chr1:155194950-155195175	225	96.04
chr1:155445688-155445912	224	96.02
chr1:155623670-155623894	224	97.78
chr1:155686269-155686494	225	94.3
chr1:155966999-155967217	218	87.27
chr1:155971761-155971982	221	85.9
chr1:156075074-156075297	223	92
chr1:156126895-156127121	226	96.04
chr1:156215719-156215940	221	95.98
chr1:156230410-156230636	226	90.43
chr1:156330858-156331082	224	95.56
chr1:156385958-156386186	228	96.51
chr1:156427292-156427517	225	91.19
chr1:156510897-156511121	224	92.92
chr1:156532410-156532634	224	95.11
chr1:156593374-156593596	222	89.43
chr1:156623020-156623241	221	90.18
chr1:156798872-156799096	224	94.69
chr1:156839861-156840081	220	97.74
chr1:156881635-156881860	225	92.92
chr1:156916396-156916621	225	96.02
chr1:156948870-156949094	224	95.56
chr1:157032814-157033035	221	90.13
chr1:157079370-157079594	224	96.44
chr1:157214372-157214597	225	92.11
chr1:157235262-157235484	222	88.5
chr1:157257746-157257963	217	86.49
chr1:157270637-157270864	227	91.74
chr1:157311817-157312049	232	95.28
chr1:157370294-157370522	228	91.34
chr1:157397117-157397340	223	96.44
chr1:157476881-157477108	227	94.32
chr1:157477119-157477342	223	94.2
chr1:157859473-157859695	222	93.33
chr1:157870567-157870790	223	94.69
chr1:157968703-157968927	224	97.78
chr1:157989507-157989731	224	92.04
chr1:158005195-158005410	215	85.07
chr1:158092029-158092252	223	93.75
chr1:158112658-158112884	226	93.83
chr1:158146571-158146794	223	93.3
chr1:158192071-158192295	224	87.22
chr1:158253608-158253832	224	97.35
chr1:158256525-158256749	224	93.81
chr1:158277895-158278118	223	93.3
chr1:158286583-158286812	229	91.38
chr1:158350947-158351170	223	96.43
chr1:158368358-158368581	223	97.32
chr1:158424004-158424228	224	98.22
chr1:158502031-158502255	224	98.22
chr1:158507538-158507762	224	98.22
chr1:158615985-158616202	217	89.64
chr1:158662974-158663197	223	96
chr1:158673250-158673476	226	93.39
chr1:158823663-158823887	224	97.35
chr1:158837492-158837721	229	96.54
chr1:158985789-158986009	220	94.2
chr1:159183823-159184048	225	96.04
chr1:159294134-159294356	222	91.52
chr1:159297462-159297687	225	94.71
chr1:159517147-159517367	220	94.67
chr1:159536866-159537089	223	95.11
chr1:159569270-159569496	226	95.15
chr1:159787282-159787508	226	96.92
chr1:159879165-159879389	224	96
chr1:159883910-159884134	224	89.82
chr1:159963975-159964199	224	95.58
chr1:160095754-160095979	225	94.25
chr1:160105450-160105674	224	96.44
chr1:160250381-160250607	226	90.35
chr1:160438645-160438870	225	95.58
chr1:160444506-160444732	226	94.71
chr1:160598133-160598357	224	98.23
chr1:160621811-160622037	226	95.15
chr1:160667679-160667904	225	94.25
chr1:160840851-160841076	225	92.92
chr1:160881902-160882128	226	96.05
chr1:160884174-160884395	221	88
chr1:161111706-161111932	226	96.92
chr1:161213936-161214161	225	93.36
chr1:161215935-161216157	222	95.07
chr1:161243550-161243773	223	92.07
chr1:161306629-161306847	218	86.82
chr1:161362001-161362227	226	93.45
chr1:161381307-161381528	221	94.59
chr1:161559772-161559997	225	94.25
chr1:161574490-161574714	224	93.81
chr1:161582487-161582717	230	89.66
chr1:161661012-161661235	223	93.75
chr1:161689043-161689275	232	93.99
chr1:161697611-161697837	226	85.65
chr1:162140843-162141070	227	89.47
chr1:162141493-162141718	225	95.58
chr1:162286651-162286875	224	98.67
chr1:162294773-162294996	223	85.22
chr1:162330501-162330728	227	92.98
chr1:162443183-162443404	221	87.22
chr1:162800747-162800971	224	96.89
chr1:163077352-163077580	228	84.85
chr1:163426476-163426700	224	99.11
chr1:163442591-163442815	224	94.22
chr1:163484449-163484674	225	95.13
chr1:163981339-163981562	223	93.36
chr1:163985960-163986185	225	94.69
chr1:164022658-164022882	224	98.22
chr1:164061293-164061517	224	95.56
chr1:164163276-164163495	219	93.18
chr1:164192945-164193165	220	93.75
chr1:164446278-164446502	224	96
chr1:164618460-164618686	226	92.95
chr1:164770499-164770723	224	91.59
chr1:164840139-164840362	223	97.77
chr1:165020604-165020825	221	97.3
chr1:165046875-165047094	219	84.21
chr1:165261688-165261912	224	95.11
chr1:165399211-165399437	226	91.67
chr1:165476682-165476906	224	94.67
chr1:165606339-165606565	226	92.51
chr1:165689015-165689236	221	96.4
chr1:165772992-165773216	224	96.9
chr1:165898545-165898769	224	96
chr1:166264047-166264266	219	97.29
chr1:166271239-166271466	227	95.61
chr1:166419152-166419379	227	94.3
chr1:166484012-166484236	224	92.04
chr1:166565497-166565722	225	99.12
chr1:166566880-166567101	221	96.43
chr1:166577486-166577706	220	95.09
chr1:166746928-166747148	220	95.05
chr1:166771093-166771321	228	90.43
chr1:166817680-166817905	225	95.58
chr1:166840901-166841126	225	96.46
chr1:166890842-166891066	224	89.87
chr1:166968129-166968353	224	98.22
chr1:167075198-167075415	217	90
chr1:167160273-167160496	223	95.11
chr1:167415462-167415688	226	95.2
chr1:167416997-167417221	224	95.56
chr1:167432977-167433203	226	94.27
chr1:167440953-167441180	227	96.05
chr1:167451112-167451334	222	96
chr1:167536469-167536692	223	95.54
chr1:167665501-167665725	224	95.13
chr1:167750494-167750720	226	94.71
chr1:167879309-167879533	224	93.78
chr1:167914276-167914500	224	96.44
chr1:168025347-168025570	223	94.67
chr1:168221029-168221251	222	88.99
chr1:168235926-168236150	224	97.33
chr1:168265783-168266010	227	94.74
chr1:168391586-168391810	224	93.78
chr1:168410626-168410850	224	97.79
chr1:168417379-168417602	223	97.33
chr1:168476898-168477122	224	98.22
chr1:168482387-168482607	220	93.69
chr1:168483670-168483895	225	92.48
chr1:168557869-168558098	229	92.24
chr1:168582940-168583162	222	95.96
chr1:168616833-168617054	221	87.56
chr1:168624843-168625064	221	85.4
chr1:168652277-168652496	219	85.78
chr1:168657566-168657790	224	96.44
chr1:168662334-168662553	219	90.13
chr1:168757455-168757676	221	85.9
chr1:168773870-168774095	225	98.23
chr1:168781551-168781774	223	92.48
chr1:168791801-168792025	224	98.67
chr1:168846489-168846713	224	89.87
chr1:168863100-168863326	226	92.54
chr1:169157863-169158091	228	92.14
chr1:169185760-169185987	227	94.3
chr1:169249945-169250169	224	97.33
chr1:169270621-169270848	227	96.49
chr1:169320748-169320977	229	89.13
chr1:169370625-169370850	225	95.58
chr1:169430123-169430348	225	95.15
chr1:169604861-169605086	225	92.95
chr1:169742498-169742721	223	96
chr1:169745468-169745698	230	96.1
chr1:169762624-169762847	223	93.36
chr1:169877009-169877233	224	98.67
chr1:169942333-169942554	221	91.93
chr1:170313605-170313833	228	93.89
chr1:170639275-170639500	225	95.58
chr1:170663493-170663715	222	85.4
chr1:170671204-170671430	226	91.63
chr1:170705435-170705656	221	94.64
chr1:170847628-170847853	225	98.23
chr1:170952410-170952633	223	93.78
chr1:170972243-170972467	224	97.33
chr1:171037386-171037611	225	99.12
chr1:171070813-171071032	219	89.29
chr1:171157305-171157531	226	93.83
chr1:171168546-171168769	223	96.89
chr1:171180638-171180863	225	92.51
chr1:171216833-171217055	222	95.13
chr1:171228946-171229171	225	93.36
chr1:171376496-171376719	223	87.61
chr1:171487991-171488216	225	94.25
chr1:171512622-171512845	223	91.07
chr1:171513302-171513525	223	93.78
chr1:171516090-171516312	222	94.17
chr1:171655900-171656124	224	98.67
chr1:171706393-171706615	222	86.4
chr1:171736201-171736420	219	88
chr1:171766358-171766581	223	92
chr1:171814158-171814381	223	97.33
chr1:171823733-171823957	224	92.89
chr1:171823965-171824188	223	95.58
chr1:171825621-171825844	223	97.77
chr1:171885901-171886125	224	98.22
chr1:171929203-171929427	224	97.35
chr1:171955062-171955286	224	98.67
chr1:172134388-172134606	218	86.84
chr1:172138461-172138682	221	84.21
chr1:172305986-172306210	224	93.78
chr1:172367460-172367684	224	97.78
chr1:172411165-172411389	224	98.67
chr1:172424295-172424515	220	94.62
[truncated: 25,399 more rows]
